# Supplementary material for: AI‐Driven Defecation Analysis by Smart Healthcare Toilet: Exploring Biometric Patterns and Eu‐Tenesmus
Source: Adv Sci (Weinh). 2025 May 11;12(30):2503247. doi: 10.1002/advs.202503247 (PMC12376671; doi:10.1002/advs.202503247)
Supplement: Supplementary file 2 — Supporting Information [file ADVS-12-2503247-s001.csv]

Combination	Silhouette Score	Mean Distance to Centroid
('SDD', 'ADD', 'TDD', 'CT', 'U')	0.34270892	0.14303589
('FSD', 'ADD', 'CT', 'U')	0.2822109	0.10388059
('ADD', 'TDD', 'ETD', 'CT', 'U')	0.2767302	0.14855787
('SDD', 'ADD', 'TDD', 'ETD', 'CT', 'U')	0.26847988	0.18018562
('SDD', 'ADD', 'ETD', 'CT', 'U')	0.25117305	0.16396433
('DT', 'SDD', 'FSD', 'ADD', 'TDD', 'CT', 'U')	0.24886426	0.1674721
('SDD', 'ADD', 'TDD', 'CT', 'U', 'SC')	0.2405783	0.17642896
('DT', 'ADD', 'TDD', 'ETD', 'CT', 'U')	0.23933731	0.17330767
('FSD', 'ADD', 'ETD', 'CT', 'U')	0.23715954	0.13747853
('ADD', 'TDD', 'ETD', 'ST', 'CT', 'U')	0.23314025	0.17298676
('ADD', 'TDD', 'CT', 'U')	0.2287669	0.13630739
('SDD', 'ADD', 'TDD', 'ETD', 'ST', 'CT', 'U')	0.22736374	0.20227627
('DT', 'SDD', 'ADD', 'TDD', 'ETD', 'CT', 'U', 'SC')	0.22584428	0.21614389
('FSD', 'ADD', 'TDD', 'ETD', 'CT', 'U')	0.22164625	0.17051774
('DT', 'SDD', 'ADD', 'ETD', 'CT', 'U')	0.22120576	0.18296999
('ADD', 'ETD', 'CT', 'U')	0.22038606	0.12799586
('DT', 'SDD', 'ADD', 'TDD', 'ETD', 'ST', 'BSFS', 'CT', 'U')	0.22002165	0.25298634
('SDD', 'ADD', 'ETD', 'CT', 'U', 'SC')	0.21890004	0.18732953
('TDD', 'CT', 'U')	0.21866684	0.08235642
('ADD', 'ETD', 'ST', 'CT', 'U')	0.21851358	0.15928553
('DT', 'ADD', 'TDD', 'ETD', 'ST', 'CT', 'U')	0.21686552	0.19287571
('SDD', 'ADD', 'TDD', 'ETD', 'CT', 'U', 'SC')	0.21574587	0.19674587
('DT', 'FSD', 'ADD', 'CT', 'U')	0.21537378	0.13329142
('SDD', 'ADD', 'ETD', 'ST', 'CT', 'U')	0.21407714	0.18614103
('SDD', 'FSD', 'ADD', 'ETD', 'ST', 'CT', 'U', 'SC')	0.21384619	0.20875324
('DT', 'SDD', 'ADD', 'TDD', 'ETD', 'ST', 'BSFS', 'CT', 'U', 'SC')	0.2124149	0.25553232
('SDD', 'TDD', 'ETD', 'CT', 'U')	0.21222585	0.15605071
('DT', 'SDD', 'ADD', 'TDD', 'ETD', 'ST', 'CT', 'U')	0.21217392	0.2180909
('SDD', 'FSD', 'ADD', 'TDD', 'ETD', 'CT', 'U')	0.21209064	0.19706215
('DT', 'SDD', 'ADD', 'ETD', 'ST', 'CT', 'U', 'SC')	0.2092852	0.21991836
('SDD', 'FSD', 'ADD', 'TDD', 'CT', 'U')	0.2089498	0.17984559
('DT', 'FSD', 'ETD', 'CT', 'U')	0.20875539	0.14828657
('DT', 'SDD', 'TDD', 'CT', 'U', 'SC')	0.20577863	0.18178597
('DT', 'SDD', 'ADD', 'ETD', 'ST', 'BSFS', 'CT', 'U', 'SC')	0.20570229	0.25305077
('DT', 'SDD', 'ADD', 'TDD', 'ETD', 'ST', 'CT', 'U', 'SC')	0.20481071	0.23495096
('SDD', 'FSD', 'ADD', 'TDD', 'ETD', 'ST', 'CT', 'U')	0.20472842	0.21524662
('ADD', 'CT', 'U')	0.20426345	0.096594974
('SDD', 'ADD', 'ETD', 'ST', 'CT', 'U', 'SC')	0.20419236	0.2002709
('FSD', 'ETD', 'CT', 'U')	0.20317681	0.115671925
('SDD', 'ADD', 'CT', 'U', 'SC')	0.20309423	0.16505288
('DT', 'ADD', 'ETD', 'CT', 'U')	0.2028442	0.14909913
('DT', 'SDD', 'FSD', 'ADD', 'TDD', 'ETD', 'ST', 'BSFS', 'CT', 'U', 'SC')	0.2022183	0.26792094
('DT', 'SDD', 'FSD', 'ADD', 'TDD', 'ETD', 'CT', 'U')	0.20190474	0.1908268
('SDD', 'ADD', 'TDD', 'ETD', 'ST', 'CT', 'U', 'SC')	0.20133945	0.22702025
('SDD', 'ADD', 'TDD', 'ST', 'CT', 'U', 'SC')	0.2005867	0.2105081
('DT', 'SDD', 'TDD', 'ETD', 'CT', 'U')	0.20031685	0.16258301
('DT', 'SDD', 'ADD', 'ETD', 'CT', 'U', 'SC')	0.1995266	0.19461642
('SDD', 'TDD', 'ETD', 'ST', 'BSFS', 'CT', 'U')	0.19918682	0.24901938
('DT', 'SDD', 'ADD', 'TDD', 'ETD', 'CT', 'U')	0.19917017	0.18733291
('ADD', 'TDD', 'ETD', 'ST', 'CT', 'U', 'SC')	0.19769076	0.20318003
('DT', 'ADD', 'ETD', 'ST', 'CT', 'U')	0.19678546	0.1853032
('FSD', 'ADD', 'ETD', 'ST', 'CT', 'U')	0.19519903	0.173813
('ETD', 'ST', 'BSFS', 'CT', 'U')	0.19437668	0.23260492
('FSD', 'ADD', 'TDD', 'CT', 'U')	0.19409531	0.14989713
('DT', 'SDD', 'FSD', 'ADD', 'TDD', 'ETD', 'ST', 'CT', 'U')	0.19321015	0.2305461
('SDD', 'TDD', 'CT', 'U', 'SC')	0.1928392	0.17520627
('SDD', 'TDD', 'ETD', 'ST', 'BSFS', 'CT', 'U', 'SC')	0.19220065	0.25511554
('DT', 'SDD', 'TDD', 'ETD', 'ST', 'CT', 'U', 'SC')	0.19218586	0.22403504
('SDD', 'TDD', 'ETD', 'ST', 'CT', 'U', 'SC')	0.19127017	0.21671815
('SDD', 'ADD', 'ST', 'BSFS', 'CT', 'U')	0.19062693	0.23579575
('DT', 'ADD', 'CT', 'U')	0.19044304	0.12992801
('DT', 'SDD', 'FSD', 'ADD', 'ETD', 'ST', 'BSFS', 'CT', 'U')	0.19040594	0.24265851
('DT', 'SDD', 'FSD', 'ADD', 'ETD', 'ST', 'BSFS', 'CT', 'U', 'SC')	0.19029567	0.25814182
('SDD', 'ADD', 'ST', 'BSFS', 'CT', 'U', 'SC')	0.1888188	0.25391898
('DT', 'SDD', 'ADD', 'TDD', 'ST', 'CT', 'U', 'SC')	0.18856966	0.21418482
('DT', 'SDD', 'ADD', 'ST', 'BSFS', 'CT', 'U')	0.18814507	0.23896436
('DT', 'SDD', 'FSD', 'ADD', 'TDD', 'ETD', 'ST', 'CT', 'U', 'SC')	0.18799105	0.24641657
('SDD', 'FSD', 'ADD', 'TDD', 'ETD', 'CT', 'U', 'SC')	0.18776597	0.20842654
('DT', 'SDD', 'ADD', 'TDD', 'CT', 'U')	0.18744153	0.1831905
('DT', 'SDD', 'TDD', 'ETD', 'ST', 'BSFS', 'CT', 'U')	0.18703762	0.25347766
('SDD', 'ADD', 'ETD', 'ST', 'BSFS', 'CT', 'U', 'SC')	0.18624964	0.25373456
('ADD', 'ETD', 'ST', 'CT', 'U', 'SC')	0.18601108	0.19597912
('SDD', 'FSD', 'ADD', 'TDD', 'ETD', 'ST', 'CT', 'U', 'SC')	0.18560408	0.23991099
('DT', 'SDD', 'FSD', 'ADD', 'ETD', 'ST', 'CT', 'U', 'SC')	0.18560019	0.23095506
('SDD', 'TDD', 'ETD', 'CT', 'U', 'SC')	0.18553227	0.18651542
('ADD', 'ST', 'BSFS', 'CT', 'U')	0.18546736	0.22972523
('SDD', 'ADD', 'TDD', 'ST', 'BSFS', 'CT', 'U', 'SC')	0.18478599	0.25834754
('DT', 'SDD', 'ADD', 'ETD', 'ST', 'BSFS', 'CT', 'U')	0.1844093	0.25518772
('FSD', 'TDD', 'CT', 'U')	0.1832675	0.114208296
('SDD', 'FSD', 'ADD', 'ETD', 'CT', 'U', 'SC')	0.18319647	0.19743939
('SDD', 'FSD', 'ADD', 'ETD', 'ST', 'CT', 'U')	0.18266639	0.20192987
('FSD', 'ADD', 'TDD', 'ETD', 'ST', 'CT', 'U', 'SC')	0.18249573	0.21657945
('DT', 'FSD', 'ADD', 'ETD', 'ST', 'CT', 'U')	0.18213226	0.19681801
('SDD', 'TDD', 'ST', 'CT', 'U', 'SC')	0.18206133	0.20034012
('SDD', 'FSD', 'ADD', 'TDD', 'ST', 'CT', 'U', 'SC')	0.18200804	0.22508712
('DT', 'SDD', 'ADD', 'ST', 'BSFS', 'CT', 'U', 'SC')	0.18178096	0.26102856
('DT', 'ETD', 'ST', 'BSFS', 'CT', 'U')	0.18172549	0.24247432
('SDD', 'FSD', 'ADD', 'TDD', 'ETD', 'ST', 'BSFS', 'CT', 'U')	0.18122898	0.26101115
('SDD', 'FSD', 'ADD', 'ETD', 'CT', 'U')	0.18048121	0.17632304
('DT', 'FSD', 'ADD', 'TDD', 'ETD', 'CT', 'U')	0.1802102	0.19567862
('DT', 'CT', 'U')	0.179323	89.5167
('SDD', 'ADD', 'TDD', 'ETD', 'ST', 'BSFS', 'CT', 'U', 'SC')	0.17931794	0.26788852
('SDD', 'FSD', 'ADD', 'ST', 'BSFS', 'CT', 'U', 'SC')	0.17919286	0.26609623
('DT', 'SDD', 'TDD', 'ST', 'CT', 'U', 'SC')	0.17876023	0.21721329
('SDD', 'ADD', 'TDD', 'ST', 'BSFS', 'CT', 'U')	0.17874067	0.24148087
('TDD', 'ETD', 'CT', 'U')	0.17862736	0.1228117
('ADD', 'TDD', 'ST', 'CT', 'U')	0.1785969	0.17061852
('SDD', 'FSD', 'ADD', 'CT', 'U', 'SC')	0.17839855	0.17601532
('SDD', 'ADD', 'ETD', 'ST', 'BSFS', 'CT', 'U')	0.17736515	0.25694537
('ADD', 'ST', 'CT', 'U')	0.17736481	0.13983804
('DT', 'SDD', 'ADD', 'TDD', 'ETD', 'BSFS', 'CT', 'U')	0.17731613	0.24322487
('ADD', 'CT', 'U', 'SC')	0.17695946	0.14439858
('DT', 'SDD', 'ADD', 'ETD', 'ST', 'CT', 'U')	0.17597874	0.20910452
('SDD', 'ADD', 'TDD', 'ST', 'CT', 'U')	0.17560038	0.18462032
('TDD', 'ETD', 'ST', 'BSFS', 'CT', 'U')	0.17556301	0.24420983
('SDD', 'ETD', 'ST', 'BSFS', 'CT', 'U')	0.17547767	0.22837454
('DT', 'SDD', 'FSD', 'TDD', 'ETD', 'CT', 'U', 'SC')	0.17497014	0.21173358
('SDD', 'FSD', 'TDD', 'ETD', 'CT', 'U')	0.17448302	0.17420968
('SDD', 'ADD', 'ST', 'CT', 'U', 'SC')	0.17385712	0.19699667
('SDD', 'TDD', 'ST', 'BSFS', 'CT', 'U')	0.17385188	0.2304801
('DT', 'SDD', 'ADD', 'TDD', 'ETD', 'BSFS', 'CT', 'U', 'SC')	0.17339349	0.27275833
('SDD', 'ETD', 'ST', 'BSFS', 'CT', 'U', 'SC')	0.1733315	0.25941348
('DT', 'SDD', 'FSD', 'ADD', 'ETD', 'ST', 'CT', 'U')	0.17252685	0.2169357
('SDD', 'FSD', 'ETD', 'ST', 'CT', 'U', 'SC')	0.17198616	0.20304872
('ADD', 'ETD', 'ST', 'BSFS', 'CT', 'U')	0.17146426	0.22878842
('DT', 'SDD', 'TDD', 'ST', 'BSFS', 'CT', 'U')	0.1714525	0.23686877
('SDD', 'FSD', 'ADD', 'TDD', 'ETD', 'ST', 'BSFS', 'CT', 'U', 'SC')	0.17094633	0.27717498
('SDD', 'FSD', 'ADD', 'ETD', 'ST', 'BSFS', 'CT', 'U', 'SC')	0.16974005	0.2748549
('DT', 'FSD', 'ADD', 'ETD', 'CT', 'U')	0.16973393	0.17573856
('DT', 'SDD', 'ETD', 'ST', 'CT', 'U', 'SC')	0.16946489	0.2131042
('DT', 'ADD', 'TDD', 'CT', 'U')	0.1688701	0.16726783
('DT', 'SDD', 'FSD', 'ADD', 'TDD', 'ST', 'CT', 'U', 'SC')	0.16873266	0.22362041
('DT', 'SDD', 'FSD', 'ADD', 'TDD', 'ETD', 'BSFS', 'CT', 'U', 'SC')	0.16839002	0.2818792
('SDD', 'FSD', 'ETD', 'CT', 'U', 'SC')	0.16837512	0.18407679
('DT', 'SDD', 'FSD', 'ADD', 'CT', 'U', 'SC')	0.16817877	0.19951539
('SDD', 'FSD', 'ADD', 'TDD', 'ST', 'BSFS', 'CT', 'U', 'SC')	0.16783449	0.2661853
('SDD', 'FSD', 'TDD', 'ETD', 'CT', 'U', 'SC')	0.1674054	0.19715299
('SDD', 'FSD', 'TDD', 'ETD', 'ST', 'BSFS', 'CT', 'U', 'SC')	0.1673373	0.27536088
('DT', 'SDD', 'FSD', 'TDD', 'ETD', 'ST', 'CT', 'U', 'SC')	0.16635977	0.23760675
('SDD', 'FSD', 'TDD', 'ETD', 'ST', 'CT', 'U', 'SC')	0.16589838	0.22644831
('DT', 'SDD', 'FSD', 'ADD', 'TDD', 'ETD', 'CT', 'U', 'SC')	0.1656663	0.21631457
('SDD', 'FSD', 'ETD', 'ST', 'BSFS', 'CT', 'U', 'SC')	0.16564232	0.26876298
('FSD', 'ADD', 'ST', 'CT', 'U', 'SC')	0.16547062	0.18411611
('DT', 'FSD', 'ADD', 'TDD', 'ETD', 'ST', 'CT', 'U')	0.16534603	0.21961221
('ADD', 'TDD', 'ST', 'CT', 'U', 'SC')	0.16531947	0.19467445
('FSD', 'ADD', 'ETD', 'ST', 'CT', 'U', 'SC')	0.16505636	0.20933694
('DT', 'FSD', 'ADD', 'TDD', 'ETD', 'ST', 'CT', 'U', 'SC')	0.16485058	0.2336666
('TDD', 'ETD', 'ST', 'CT', 'U', 'SC')	0.1646596	0.20550767
('DT', 'SDD', 'ETD', 'ST', 'BSFS', 'CT', 'U')	0.16449517	0.25317398
('DT', 'SDD', 'FSD', 'ADD', 'TDD', 'ETD', 'BSFS', 'CT', 'U')	0.16440468	0.25598642
('DT', 'SDD', 'FSD', 'ETD', 'CT', 'U', 'SC')	0.16436538	0.19998889
('DT', 'SDD', 'FSD', 'TDD', 'CT', 'U', 'SC')	0.16394925	0.19447117
('DT', 'SDD', 'TDD', 'ETD', 'ST', 'CT', 'U')	0.16383684	0.20825762
('DT', 'SDD', 'TDD', 'ST', 'BSFS', 'CT', 'U', 'SC')	0.1637363	0.2676586
('FSD', 'ADD', 'ST', 'CT', 'U')	0.16367245	0.15258418
('SDD', 'FSD', 'ETD', 'ST', 'BSFS', 'CT', 'U')	0.16337705	0.25222075
('SDD', 'ADD', 'TDD', 'ETD', 'BSFS', 'CT', 'U')	0.16285652	0.24796481
('ADD', 'TDD', 'CT', 'U', 'SC')	0.16260193	0.16719149
('SDD', 'FSD', 'ADD', 'ST', 'BSFS', 'CT', 'U')	0.16253176	0.24885513
('ADD', 'BSFS', 'CT', 'U')	0.16207385	0.22683907
('SDD', 'ETD', 'ST', 'CT', 'U', 'SC')	0.16170774	0.19183904
('DT', 'SDD', 'ETD', 'CT', 'U')	0.16160741	0.15499653
('SDD', 'ADD', 'TDD', 'ETD', 'ST', 'BSFS', 'CT', 'U')	0.16159739	0.27136523
('DT', 'ADD', 'TDD', 'ETD', 'ST', 'CT', 'U', 'SC')	0.16089633	0.23313063
('DT', 'ADD', 'ETD', 'ST', 'CT', 'U', 'SC')	0.16085982	0.21809168
('SDD', 'FSD', 'TDD', 'ETD', 'ST', 'BSFS', 'CT', 'U')	0.1607427	0.26004198
('DT', 'FSD', 'ADD', 'TDD', 'ETD', 'CT')	0.16004007	0.2752181
('FSD', 'ADD', 'TDD', 'ETD', 'CT')	0.16001992	0.25958255
('DT', 'SDD', 'FSD', 'TDD', 'ETD', 'ST', 'BSFS', 'CT', 'U', 'SC')	0.15993465	0.27250913
('SDD', 'ADD', 'ETD', 'BSFS', 'CT', 'U')	0.15993378	0.24638891
('SDD', 'FSD', 'ADD', 'CT', 'U')	0.15945382	0.15467
('FSD', 'ADD', 'TDD', 'ETD', 'ST', 'CT', 'U')	0.15918905	0.20429815
('SDD', 'ADD', 'CT', 'U')	0.15907043	0.13843602
('FSD', 'TDD', 'ETD', 'ST', 'CT', 'U', 'SC')	0.15898156	0.21787524
('DT', 'SDD', 'ADD', 'TDD', 'CT', 'U', 'SC')	0.15895835	0.20346618
('TDD', 'ST', 'BSFS', 'CT', 'U')	0.15811244	0.22899398
('FSD', 'TDD', 'ETD', 'CT')	0.15790996	0.22120689
('SDD', 'FSD', 'ADD', 'TDD', 'ST', 'CT', 'U')	0.15724675	0.19917989
('DT', 'SDD', 'ADD', 'ST', 'CT', 'U', 'SC')	0.15711918	0.22823793
('DT', 'SDD', 'ADD', 'ETD', 'BSFS', 'CT', 'U', 'SC')	0.15690754	0.24931349
('ADD', 'ETD', 'CT', 'U', 'SC')	0.1568658	0.16780008
('FSD', 'ADD', 'TDD', 'ST', 'CT', 'U')	0.15663329	0.18445587
('SDD', 'FSD', 'TDD', 'ST', 'CT', 'U', 'SC')	0.15609574	0.21405028
('SDD', 'TDD', 'ETD', 'ST', 'CT', 'U')	0.15557307	0.1948336
('DT', 'ADD', 'ETD', 'ST', 'BSFS', 'CT', 'U')	0.15554796	0.23792817
('DT', 'SDD', 'ADD', 'CT', 'U', 'SC')	0.15509948	0.19778727
('DT', 'SDD', 'TDD', 'ETD', 'CT', 'U', 'SC')	0.15418887	0.21014033
('DT', 'SDD', 'ADD', 'TDD', 'ST', 'CT', 'U')	0.15398386	0.2071826
('DT', 'SDD', 'ETD', 'CT', 'U', 'SC')	0.15397187	0.20128003
('DT', 'SDD', 'FSD', 'ADD', 'ETD', 'BSFS', 'CT', 'U', 'SC')	0.15381213	0.2659655
('DT', 'TDD', 'ST', 'BSFS', 'CT', 'U')	0.1531324	0.23193388
('SDD', 'ADD', 'TDD', 'ETD', 'BSFS', 'CT', 'U', 'SC')	0.15278813	0.27212209
('SDD', 'ADD', 'TDD', 'BSFS', 'CT', 'U')	0.15176654	0.2584494
('DT', 'FSD', 'TDD', 'ETD', 'CT')	0.15176594	0.23133622
('DT', 'SDD', 'ADD', 'TDD', 'ST', 'BSFS', 'CT', 'U', 'SC')	0.15163904	0.2856526
('ADD', 'TDD', 'ETD', 'ST', 'BSFS', 'CT', 'U', 'SC')	0.15162246	0.25451353
('SDD', 'FSD', 'ADD', 'TDD', 'ST', 'BSFS', 'CT', 'U')	0.1512835	0.26197124
('SDD', 'FSD', 'ADD', 'ETD', 'ST', 'BSFS', 'CT', 'U')	0.14988557	0.26858488
('ADD', 'ETD', 'ST', 'BSFS', 'CT', 'U', 'SC')	0.1498153	0.26042178
('ADD', 'ETD', 'BSFS', 'CT', 'U')	0.14973119	0.24710922
('SDD', 'TDD', 'ETD', 'BSFS', 'CT', 'U', 'SC')	0.149662	0.2568348
('SDD', 'FSD', 'TDD', 'ETD', 'ST', 'CT', 'U')	0.14923324	0.20607926
('DT', 'SDD', 'ETD', 'ST', 'BSFS', 'CT', 'U', 'SC')	0.14844854	0.27505496
('SDD', 'ADD', 'ETD', 'BSFS', 'CT', 'U', 'SC')	0.14730841	0.27012324
('FSD', 'ADD', 'CT', 'U', 'SC')	0.1471606	0.16595326
('FSD', 'ADD', 'ETD', 'CT', 'U', 'SC')	0.14713511	0.18076696
('FSD', 'ADD', 'TDD', 'CT', 'U', 'SC')	0.14696392	0.18422875
('FSD', 'ADD', 'TDD', 'ST', 'CT', 'U', 'SC')	0.14691249	0.20179337
('DT', 'SDD', 'FSD', 'ADD', 'ST', 'BSFS', 'CT', 'U', 'SC')	0.14652936	0.27713335
('DT', 'SDD', 'FSD', 'ETD', 'ST', 'BSFS', 'CT', 'U')	0.1463906	0.24351187
('SDD', 'FSD', 'TDD', 'ST', 'BSFS', 'CT', 'U')	0.14543389	0.25095785
('ADD', 'TDD', 'ETD', 'BSFS', 'CT', 'U')	0.14508319	0.24535261
('DT', 'SDD', 'FSD', 'ADD', 'TDD', 'ST', 'BSFS', 'CT', 'U', 'SC')	0.144776	0.28896824
('ADD', 'TDD', 'ETD', 'BSFS', 'CT', 'U', 'SC')	0.14458823	0.27154785
('DT', 'FSD', 'ADD', 'TDD', 'CT')	0.14433528	0.24044937
('SDD', 'ADD', 'BSFS', 'CT', 'U')	0.14362603	0.23982479
('DT', 'SDD', 'FSD', 'ADD', 'TDD', 'ST', 'BSFS', 'CT', 'U')	0.14349855	0.27067804
('FSD', 'TDD', 'ETD', 'ST', 'CT', 'U')	0.14335774	0.18426575
('DT', 'ADD', 'TDD', 'ST', 'CT', 'U', 'SC')	0.14334454	0.21916418
('SDD', 'ADD', 'TDD', 'BSFS', 'CT', 'U', 'SC')	0.14328846	0.2626668
('TDD', 'ST', 'CT', 'U', 'SC')	0.1432403	0.19302288
('DT', 'SDD', 'FSD', 'TDD', 'ETD', 'ST', 'BSFS', 'CT', 'U')	0.14307068	0.2816666
('TDD', 'ETD', 'ST', 'CT', 'U')	0.14294307	0.17162596
('DT', 'SDD', 'ADD', 'TDD', 'ST', 'BSFS', 'CT', 'U')	0.14293875	0.25576133
('ADD', 'TDD', 'BSFS', 'CT', 'U')	0.1428623	0.24396382
('DT', 'SDD', 'FSD', 'ETD', 'CT', 'U')	0.14282174	0.174081
('SDD', 'FSD', 'ADD', 'ST', 'CT', 'U', 'SC')	0.14272699	0.2022707
('ETD', 'BSFS', 'CT', 'U')	0.14268917	0.23364958
('SDD', 'TDD', 'ST', 'BSFS', 'CT', 'U', 'SC')	0.14261621	0.26409653
('ADD', 'TDD', 'ETD', 'CT', 'U', 'SC')	0.14233889	0.18524648
('SDD', 'FSD', 'ADD', 'TDD', 'ETD', 'BSFS', 'CT', 'U', 'SC')	0.14210878	0.263466
('DT', 'FSD', 'ADD', 'TDD', 'CT', 'U')	0.14183144	0.17959857
('ADD', 'TDD', 'ETD', 'CT')	0.14166206	0.23687181
('DT', 'FSD', 'ADD', 'ETD', 'ST', 'CT', 'U', 'SC')	0.14096889	0.22804865
('DT', 'SDD', 'TDD', 'ETD', 'ST', 'BSFS', 'CT', 'U', 'SC')	0.14082508	0.2809038
('DT', 'ADD', 'ST', 'CT', 'U', 'SC')	0.14082439	0.2052783
('ADD', 'TDD', 'ST', 'BSFS', 'CT', 'U', 'SC')	0.14031011	0.26374957
('DT', 'SDD', 'FSD', 'ADD', 'ETD', 'CT', 'U', 'SC')	0.14028078	0.21894494
('FSD', 'ADD', 'TDD', 'ETD', 'ST', 'BSFS', 'CT', 'U')	0.14024988	0.2678716
('SDD', 'FSD', 'TDD', 'CT', 'U', 'SC')	0.1400705	0.18841472
('ADD', 'ST', 'CT', 'U', 'SC')	0.13981822	0.18059881
('TDD', 'ETD', 'ST', 'BSFS', 'CT', 'U', 'SC')	0.13980518	0.2688548
('DT', 'SDD', 'FSD', 'ADD', 'ETD', 'CT', 'U')	0.1394936	0.19983055
('DT', 'ADD', 'BSFS', 'CT', 'U')	0.13947959	0.23806606
('FSD', 'ADD', 'ETD', 'BSFS', 'CT', 'U')	0.13946006	0.25047153
('FSD', 'ETD', 'ST', 'BSFS', 'CT', 'U')	0.13896397	0.25169876
('DT', 'SDD', 'FSD', 'TDD', 'ETD', 'ST', 'CT', 'U')	0.13889387	0.22277516
('DT', 'SDD', 'FSD', 'ETD', 'ST', 'CT', 'U', 'SC')	0.13836893	0.22522217
('DT', 'SDD', 'FSD', 'TDD', 'ETD', 'CT', 'U')	0.1372512	0.19525415
('SDD', 'FSD', 'ADD', 'TDD', 'BSFS', 'CT', 'U', 'SC')	0.13718428	0.26677677
('SDD', 'ADD', 'ST', 'CT', 'U')	0.13702506	0.16778621
('SDD', 'FSD', 'TDD', 'ETD', 'BSFS', 'CT', 'U', 'SC')	0.13642752	0.26779053
('DT', 'ADD', 'TDD', 'ETD', 'ST', 'BSFS', 'CT', 'U')	0.13638833	0.27106467
('FSD', 'TDD', 'ST', 'CT', 'U', 'SC')	0.13623485	0.20013708
('DT', 'SDD', 'ADD', 'ST', 'CT', 'U')	0.13575839	0.18207861
('DT', 'SDD', 'FSD', 'ADD', 'ST', 'BSFS', 'CT', 'U')	0.13561524	0.27205145
('DT', 'FSD', 'TDD', 'CT', 'U')	0.13546667	0.14257938
('DT', 'ADD', 'ETD', 'BSFS', 'CT', 'U')	0.13532597	0.25135186
('DT', 'SDD', 'ADD', 'BSFS', 'CT', 'U', 'SC')	0.1351955	0.25476286
('SDD', 'TDD', 'ETD', 'BSFS', 'CT', 'U')	0.1351904	0.25763342
('DT', 'ADD', 'TDD', 'ST', 'CT', 'U')	0.135161	0.19880797
('DT', 'SDD', 'FSD', 'ADD', 'TDD', 'BSFS', 'CT', 'U', 'SC')	0.13504162	0.26999703
('DT', 'ETD', 'BSFS', 'CT', 'U')	0.13487227	0.2316617
('ADD', 'TDD', 'ST', 'BSFS', 'CT', 'U')	0.13485342	0.23597518
('SDD', 'FSD', 'TDD', 'ST', 'BSFS', 'CT', 'U', 'SC')	0.13480109	0.26478747
('DT', 'ADD', 'TDD', 'ETD', 'BSFS', 'CT', 'U')	0.13449207	0.2604406
('ETD', 'CT', 'U')	0.13410093	0.08766311
('FSD', 'ADD', 'TDD', 'CT')	0.13407145	0.22907005
('ADD', 'TDD', 'ETD', 'ST', 'BSFS', 'CT', 'U')	0.13287945	0.23999906
('DT', 'FSD', 'ETD', 'ST', 'CT', 'U')	0.1328464	0.19183616
('DT', 'SDD', 'FSD', 'TDD', 'ST', 'CT', 'U', 'SC')	0.13281617	0.24316357
('DT', 'ADD', 'TDD', 'ETD', 'BSFS', 'CT', 'U', 'SC')	0.13261507	0.27615917
('DT', 'ADD', 'ETD', 'ST', 'BSFS', 'CT', 'U', 'SC')	0.13257729	0.27231064
('DT', 'SDD', 'CT', 'U', 'SC')	0.13211949	0.18691793
('FSD', 'ADD', 'ETD', 'ST', 'BSFS', 'CT', 'U')	0.13198087	0.2430911
('DT', 'SDD', 'ADD', 'TDD', 'BSFS', 'CT', 'U')	0.13173711	0.27319652
('DT', 'SDD', 'ADD', 'BSFS', 'CT', 'U')	0.1316871	0.2414776
('DT', 'TDD', 'ETD', 'ST', 'BSFS', 'CT', 'U', 'SC')	0.13121146	0.28047875
('DT', 'FSD', 'TDD', 'ETD', 'ST', 'CT', 'U', 'SC')	0.13110827	0.24299382
('DT', 'TDD', 'ST', 'CT', 'U', 'SC')	0.13047759	0.22302485
('FSD', 'ETD', 'ST', 'CT', 'U')	0.12974168	0.16748777
('SDD', 'FSD', 'ADD', 'ETD', 'BSFS', 'CT', 'U', 'SC')	0.12955436	0.27814013
('FSD', 'ADD', 'ETD', 'ST', 'BSFS', 'CT', 'U', 'SC')	0.12948592	0.27439275
('DT', 'FSD', 'TDD', 'ETD', 'ST', 'CT', 'U')	0.12946023	0.2098191
('DT', 'FSD', 'ADD', 'TDD', 'ST', 'CT', 'U', 'SC')	0.12885417	0.23939171
('DT', 'FSD', 'ADD', 'ETD', 'ST', 'BSFS', 'CT', 'U')	0.12872219	0.24353972
('DT', 'TDD', 'ETD', 'ST', 'CT', 'U', 'SC')	0.1285299	0.23179416
('FSD', 'ADD', 'TDD', 'ETD', 'BSFS', 'CT', 'U')	0.12827875	0.27017745
('DT', 'ADD', 'TDD', 'ST', 'BSFS', 'CT', 'U')	0.12821384	0.24594973
('FSD', 'ADD', 'ST', 'BSFS', 'CT', 'U')	0.12815444	0.24327727
('DT', 'SDD', 'FSD', 'ADD', 'ETD', 'BSFS', 'CT', 'U')	0.12789816	0.25783315
('FSD', 'ADD', 'ST', 'BSFS', 'CT', 'U', 'SC')	0.12786238	0.2676973
('DT', 'ADD', 'TDD', 'ETD', 'CT', 'U', 'SC')	0.12780572	0.20739274
('DT', 'SDD', 'FSD', 'TDD', 'ST', 'BSFS', 'CT', 'U', 'SC')	0.12771522	0.2939053
('SDD', 'FSD', 'TDD', 'CT', 'U')	0.12765141	0.14899155
('SDD', 'TDD', 'ST', 'CT', 'U')	0.1272167	0.1681035
('DT', 'ETD', 'CT', 'U')	0.12686181	0.119237855
('DT', 'SDD', 'TDD', 'ETD', 'BSFS', 'CT', 'U', 'SC')	0.12634277	0.26503885
('DT', 'SDD', 'ADD', 'TDD', 'BSFS', 'CT', 'U', 'SC')	0.12589431	0.28901964
('DT', 'SDD', 'FSD', 'ADD', 'TDD', 'ST', 'CT', 'U')	0.1256216	0.22594346
('ETD', 'ST', 'BSFS', 'CT', 'U', 'SC')	0.12556545	0.2634785
('SDD', 'ST', 'CT', 'U', 'SC')	0.12520865	0.1851252
('SDD', 'FSD', 'ETD', 'CT', 'U')	0.12446234	0.15299268
('DT', 'ADD', 'TDD', 'ETD', 'ST', 'BSFS', 'CT', 'U', 'SC')	0.12387705	0.28320578
('ETD', 'ST', 'CT', 'U', 'SC')	0.123682015	0.19281317
('ADD', 'TDD', 'BSFS', 'CT', 'U', 'SC')	0.123509	0.26980603
('DT', 'TDD', 'CT', 'U')	0.123449124	0.11428664
('ADD', 'ETD', 'BSFS', 'CT', 'U', 'SC')	0.1233945	0.26481044
('DT', 'SDD', 'TDD', 'ETD', 'BSFS', 'CT', 'U')	0.12307067	0.25825956
('DT', 'SDD', 'FSD', 'ADD', 'ST', 'CT', 'U', 'SC')	0.12270518	0.2362895
('DT', 'SDD', 'FSD', 'TDD', 'ST', 'BSFS', 'CT', 'U')	0.122648194	0.25406256
('DT', 'ADD', 'ST', 'CT', 'U')	0.12250764	0.17237996
('FSD', 'ADD', 'ETD', 'CT')	0.12249419	0.21886306
('FSD', 'ADD', 'TDD', 'ETD', 'ST', 'BSFS', 'CT', 'U', 'SC')	0.12244759	0.28448236
('DT', 'SDD', 'ADD', 'ETD', 'BSFS', 'CT', 'U')	0.12241764	0.2709324
('ADD', 'ST', 'BSFS', 'CT', 'U', 'SC')	0.1220992	0.2473848
('DT', 'ADD', 'ST', 'BSFS', 'CT', 'U')	0.12198817	0.2359733
('FSD', 'ADD', 'TDD', 'ST', 'BSFS', 'CT', 'U')	0.121821955	0.26445377
('DT', 'ADD', 'CT')	0.12157947	0.19327043
('FSD', 'ADD', 'TDD', 'ETD', 'CT', 'U', 'SC')	0.120372325	0.20068823
('SDD', 'FSD', 'ADD', 'BSFS', 'CT', 'U', 'SC')	0.12018885	0.2608156
('TDD', 'CT', 'U', 'SC')	0.12006142	0.1536446
('DT', 'ADD', 'TDD', 'ST', 'BSFS', 'CT', 'U', 'SC')	0.1197904	0.28137037
('FSD', 'ADD', 'TDD', 'ST', 'BSFS', 'CT', 'U', 'SC')	0.11911468	0.26583344
('DT', 'ADD', 'TDD', 'BSFS', 'CT', 'U')	0.11864296	0.2488723
('DT', 'FSD', 'TDD', 'ST', 'CT', 'U', 'SC')	0.118588	0.23809513
('FSD', 'TDD', 'ETD', 'CT', 'U')	0.11840251	0.14860667
('DT', 'SDD', 'ADD', 'CT', 'U')	0.11813736	0.16003297
('DT', 'SDD', 'FSD', 'ETD', 'ST', 'CT', 'U')	0.118009575	0.21054512
('SDD', 'FSD', 'ADD', 'TDD', 'CT', 'U', 'SC')	0.11794806	0.20459838
('DT', 'SDD', 'FSD', 'ADD', 'BSFS', 'CT', 'U', 'SC')	0.11731294	0.26569945
('DT', 'TDD', 'ETD', 'BSFS', 'CT', 'U', 'SC')	0.11731239	0.26277792
('FSD', 'TDD', 'ETD', 'ST', 'BSFS', 'CT', 'U')	0.11721593	0.25387606
('DT', 'FSD', 'TDD', 'ETD', 'ST', 'BSFS', 'CT', 'U')	0.11646436	0.2639773
('DT', 'FSD', 'TDD', 'CT')	0.11621491	0.20538779
('FSD', 'ADD', 'TDD', 'ETD', 'BSFS', 'CT', 'U', 'SC')	0.11603898	0.26764485
('DT', 'SDD', 'TDD', 'CT', 'U')	0.11593095	0.13957006
('DT', 'FSD', 'ADD', 'ST', 'CT', 'U')	0.11561803	0.18051837
('DT', 'TDD', 'ETD', 'ST', 'CT', 'U')	0.115313604	0.18719429
('DT', 'ADD', 'ETD', 'BSFS', 'CT', 'U', 'SC')	0.11500284	0.25489834
('DT', 'FSD', 'ADD', 'TDD', 'ETD', 'BSFS', 'CT', 'U')	0.114683345	0.27250573
('FSD', 'ETD', 'ST', 'CT', 'U', 'SC')	0.11454013	0.20280276
('DT', 'FSD', 'ETD', 'CT')	0.11442822	0.2085225
('DT', 'FSD', 'TDD', 'ETD', 'CT', 'U')	0.11422155	0.17518894
('DT', 'SDD', 'FSD', 'ADD', 'BSFS', 'CT', 'U')	0.11416739	0.23107767
('DT', 'ETD', 'ST', 'CT', 'U', 'SC')	0.114036255	0.21874276
('DT', 'SDD', 'TDD', 'ST', 'CT', 'U')	0.113705784	0.1852777
('SDD', 'FSD', 'ADD', 'TDD', 'ETD', 'BSFS', 'CT', 'U')	0.11295008	0.27008665
('TDD', 'BSFS', 'CT', 'U')	0.1129313	0.22312182
('DT', 'TDD', 'ETD', 'CT', 'U')	0.11271111	0.15158206
('DT', 'SDD', 'FSD', 'ADD', 'TDD', 'ETD', 'ST', 'BSFS', 'CT', 'U')	0.11226529	0.26907536
('SDD', 'ADD', 'BSFS', 'CT', 'U', 'SC')	0.11215639	0.24612756
('DT', 'SDD', 'TDD', 'BSFS', 'CT', 'U')	0.11151136	0.25217253
('DT', 'FSD', 'ADD', 'ST', 'BSFS', 'CT', 'U')	0.11121949	0.26027104
('DT', 'ADD', 'ETD', 'CT', 'U', 'SC')	0.111004345	0.1978138
('SDD', 'ETD', 'ST', 'CT', 'U')	0.110989995	0.16412982
('ADD', 'ETD', 'CT')	0.110940374	0.20109043
('SDD', 'TDD', 'BSFS', 'CT', 'U')	0.110846445	0.23457603
('DT', 'FSD', 'ADD', 'ETD', 'ST', 'BSFS', 'CT', 'U', 'SC')	0.110166155	0.28940484
('TDD', 'ETD', 'BSFS', 'CT', 'U')	0.109491795	0.24346972
('SDD', 'FSD', 'ADD', 'ETD', 'BSFS', 'CT', 'U')	0.10942188	0.27421767
('DT', 'SDD', 'FSD', 'CT', 'U', 'SC')	0.109200686	0.19587094
('DT', 'SDD', 'FSD', 'ADD', 'CT', 'U')	0.10900242	0.17150056
('DT', 'FSD', 'ADD', 'TDD', 'ST', 'BSFS', 'CT', 'U', 'SC')	0.108513534	0.28408444
('FSD', 'TDD', 'CT')	0.10790178	0.17651214
('SDD', 'ETD', 'BSFS', 'CT', 'U', 'SC')	0.10790074	0.25545454
('SDD', 'ETD', 'CT', 'U')	0.107857026	0.13811588
('DT', 'FSD', 'ADD', 'TDD', 'ETD', 'ST', 'BSFS', 'CT', 'U', 'SC')	0.10734669	0.29719126
('FSD', 'TDD', 'ST', 'BSFS', 'CT', 'U', 'SC')	0.107321136	0.28014067
('DT', 'FSD', 'ADD', 'TDD', 'ST', 'CT', 'U')	0.10728349	0.21729185
('FSD', 'TDD', 'ST', 'CT', 'U')	0.10726492	0.15982758
('ST', 'BSFS', 'CT', 'U')	0.10716863	0.24471034
('FSD', 'TDD', 'CT', 'U', 'SC')	0.10632945	0.16891755
('DT', 'ADD', 'CT', 'U', 'SC')	0.10604893	0.17818071
('FSD', 'ETD', 'CT')	0.106032096	0.17499854
('DT', 'FSD', 'ADD', 'ETD', 'BSFS', 'CT', 'U', 'SC')	0.10542505	0.28451687
('FSD', 'ADD', 'CT')	0.105392255	0.18689622
('FSD', 'ADD', 'TDD', 'BSFS', 'CT', 'U')	0.10536871	0.27328524
('TDD', 'ETD', 'CT', 'U', 'SC')	0.10531315	0.17302273
('TDD', 'ST', 'BSFS', 'CT', 'U', 'SC')	0.105254225	0.2610005
('TDD', 'ETD', 'BSFS', 'CT', 'U', 'SC')	0.10523616	0.27273643
('TDD', 'ST', 'CT', 'U')	0.1051836	0.13928793
('SDD', 'CT', 'U', 'SC')	0.105034836	0.16145326
('SDD', 'TDD', 'BSFS', 'CT', 'U', 'SC')	0.10486312	0.25124595
('DT', 'FSD', 'TDD', 'ETD', 'BSFS', 'CT', 'U')	0.104667716	0.26727176
('DT', 'SDD', 'TDD', 'BSFS', 'CT', 'U', 'SC')	0.10444234	0.26475075
('SDD', 'FSD', 'TDD', 'ST', 'CT', 'U')	0.10440852	0.18006721
('SDD', 'ETD', 'BSFS', 'CT', 'U')	0.10427193	0.2417606
('DT', 'FSD', 'ADD', 'ETD', 'BSFS', 'CT', 'U')	0.104166776	0.27286562
('SDD', 'FSD', 'ADD', 'BSFS', 'CT', 'U')	0.10412615	0.25507155
('DT', 'TDD', 'ETD', 'ST', 'BSFS', 'CT', 'U')	0.104115956	0.24120766
('FSD', 'ADD', 'BSFS', 'CT', 'U')	0.10402933	0.24637847
('DT', 'SDD', 'FSD', 'ETD', 'ST', 'BSFS', 'CT', 'U', 'SC')	0.102908805	0.28900746
('DT', 'FSD', 'TDD', 'ST', 'BSFS', 'CT', 'U')	0.1028695	0.26461962
('DT', 'ST', 'BSFS', 'CT', 'U')	0.10252903	0.25540802
('SDD', 'FSD', 'ADD', 'TDD', 'BSFS', 'CT', 'U')	0.10233757	0.27150244
('DT', 'ADD', 'TDD', 'CT', 'U', 'SC')	0.101756044	0.19824886
('DT', 'FSD', 'ADD', 'TDD', 'ST', 'BSFS', 'CT', 'U')	0.10161894	0.27480575
('DT', 'TDD', 'ETD', 'BSFS', 'CT', 'U')	0.10150576	0.25648573
('ADD', 'BSFS', 'CT', 'U', 'SC')	0.10120429	0.25647748
('DT', 'FSD', 'ADD', 'CT', 'U', 'SC')	0.10117194	0.19592623
('DT', 'SDD', 'ETD', 'BSFS', 'CT', 'U')	0.10109226	0.25716454
('FSD', 'TDD', 'ETD', 'BSFS', 'CT', 'U')	0.100865446	0.27065584
('SDD', 'ETD', 'CT', 'U', 'SC')	0.10050444	0.18138827
('DT', 'FSD', 'ADD', 'TDD', 'ETD', 'BSFS', 'CT', 'U', 'SC')	0.1003373	0.27861336
('DT', 'SDD', 'FSD', 'CT', 'U')	0.10031094	0.1339526
('FSD', 'TDD', 'ST', 'BSFS', 'CT', 'U')	0.0996159	0.23791686
('DT', 'FSD', 'ADD', 'TDD', 'ETD', 'ST', 'BSFS', 'CT', 'U')	0.09960572	0.27329144
('DT', 'ADD', 'BSFS', 'CT', 'U', 'SC')	0.09930992	0.26794603
('SDD', 'FSD', 'ETD', 'BSFS', 'CT', 'U', 'SC')	0.09864872	0.2617585
('FSD', 'ADD', 'ETD', 'BSFS', 'CT', 'U', 'SC')	0.09855649	0.2809036
('ETD', 'ST', 'CT', 'U')	0.098035306	0.14817153
('SDD', 'FSD', 'ADD', 'ST', 'CT', 'U')	0.09729099	0.17940713
('DT', 'FSD', 'ADD', 'TDD', 'BSFS', 'CT', 'U', 'SC')	0.09712323	0.28334898
('SDD', 'FSD', 'TDD', 'ETD', 'BSFS', 'CT', 'U')	0.09681343	0.27971986
('DT', 'FSD', 'ETD', 'ST', 'CT', 'U', 'SC')	0.09647834	0.2320499
('DT', 'SDD', 'FSD', 'TDD', 'ST', 'CT', 'U')	0.0964609	0.19711171
('DT', 'FSD', 'ADD', 'ST', 'CT', 'U', 'SC')	0.096213244	0.22895713
('DT', 'SDD', 'FSD', 'ADD', 'TDD', 'BSFS', 'CT', 'U')	0.095818676	0.29036924
('FSD', 'CT', 'U')	0.09511872	0.06927001
('TDD', 'BSFS', 'CT', 'U', 'SC')	0.094965	0.25338387
('DT', 'SDD', 'FSD', 'ADD', 'ST', 'CT', 'U')	0.09496031	0.1920312
('SDD', 'FSD', 'CT', 'U', 'SC')	0.094458774	0.17010659
('DT', 'FSD', 'TDD', 'ETD', 'ST', 'BSFS', 'CT', 'U', 'SC')	0.094331935	0.30014905
('DT', 'FSD', 'ADD', 'ST', 'BSFS', 'CT', 'U', 'SC')	0.09417295	0.28348514
('DT', 'SDD', 'FSD', 'ADD', 'TDD', 'CT')	0.09390986	0.2899309
('FSD', 'ETD', 'BSFS', 'CT', 'U')	0.09374612	0.24491896
('FSD', 'TDD', 'ETD', 'ST', 'BSFS', 'CT', 'U', 'SC')	0.09326892	0.27604952
('FSD', 'ADD', 'TDD', 'BSFS', 'CT', 'U', 'SC')	0.09324122	0.284979
('ETD', 'BSFS', 'CT', 'U', 'SC')	0.09292848	0.24867472
('DT', 'SDD', 'ETD', 'ST', 'CT', 'U')	0.09278772	0.19639936
('DT', 'SDD', 'ETD', 'BSFS', 'CT', 'U', 'SC')	0.09270628	0.26794013
('FSD', 'TDD', 'ETD', 'CT', 'U', 'SC')	0.09236416	0.18957242
('BSFS', 'CT', 'U')	0.0922642	133.84271
('DT', 'ADD', 'ST', 'BSFS', 'CT', 'U', 'SC')	0.09152382	0.2624959
('DT', 'TDD', 'BSFS', 'CT', 'U')	0.09137909	0.23955727
('ETD', 'CT', 'U', 'SC')	0.09106021	0.15160635
('SDD', 'TDD', 'CT', 'U')	0.09080909	0.14701475
('DT', 'SDD', 'BSFS', 'CT', 'U')	0.08995714	0.24705483
('DT', 'ETD', 'ST', 'BSFS', 'CT', 'U', 'SC')	0.08987866	0.27996588
('DT', 'SDD', 'FSD', 'ETD', 'BSFS', 'CT', 'U', 'SC')	0.08871593	0.26624876
('DT', 'SDD', 'FSD', 'ADD', 'TDD', 'CT', 'U', 'SC')	0.08868085	0.22777742
('DT', 'TDD', 'CT', 'U', 'SC')	0.08853037	0.18337078
('DT', 'FSD', 'ADD', 'CT')	0.08815058	0.21513215
('DT', 'SDD', 'ST', 'CT', 'U', 'SC')	0.08727254	0.2211113
('DT', 'SDD', 'FSD', 'TDD', 'ETD', 'BSFS', 'CT', 'U')	0.08711456	0.291844
('DT', 'TDD', 'ST', 'BSFS', 'CT', 'U', 'SC')	0.086680725	0.27437773
('SDD', 'ST', 'BSFS', 'CT', 'U')	0.08650049	0.24697685
('DT', 'SDD', 'FSD', 'TDD', 'BSFS', 'CT', 'U', 'SC')	0.086477414	0.2784147
('DT', 'SDD', 'FSD', 'TDD', 'ETD', 'BSFS', 'CT', 'U', 'SC')	0.08618007	0.295034
('FSD', 'TDD', 'ETD', 'BSFS', 'CT', 'U', 'SC')	0.0853564	0.2752297
('FSD', 'ETD', 'ST', 'BSFS', 'CT', 'U', 'SC')	0.08505768	0.2768276
('DT', 'SDD', 'CT', 'U')	0.084421806	0.12453628
('DT', 'FSD', 'ADD', 'BSFS', 'CT', 'U')	0.08414093	0.26117972
('DT', 'FSD', 'ETD', 'BSFS', 'CT', 'U')	0.084129706	0.2628466
('FSD', 'ADD', 'BSFS', 'CT', 'U', 'SC')	0.08316065	0.257789
('DT', 'FSD', 'ADD', 'TDD', 'BSFS', 'CT', 'U')	0.081771754	0.279302
('DT', 'SDD', 'FSD', 'ADD', 'ETD', 'CT')	0.08096923	0.27653357
('DT', 'FSD', 'ADD', 'TDD', 'CT', 'U', 'SC')	0.08090313	0.21289173
('SDD', 'FSD', 'ETD', 'BSFS', 'CT', 'U')	0.080169745	0.26037174
('SDD', 'FSD', 'CT', 'U')	0.07990508	0.11632643
('FSD', 'ETD', 'CT', 'U', 'SC')	0.079319425	0.16618209
('DT', 'TDD', 'BSFS', 'CT', 'U', 'SC')	0.079070285	0.26619422
('DT', 'FSD', 'ADD', 'BSFS', 'CT', 'U', 'SC')	0.07875134	0.28004783
('DT', 'FSD', 'ADD', 'ETD', 'CT')	0.0771226	0.25368735
('SDD', 'FSD', 'ETD', 'ST', 'CT', 'U')	0.07657463	0.18108226
('ST', 'CT', 'U', 'SC')	0.076555125	0.18041223
('SDD', 'ST', 'BSFS', 'CT', 'U', 'SC')	0.076277815	0.26472834
('FSD', 'TDD', 'BSFS', 'CT', 'U')	0.07596987	0.24588189
('DT', 'FSD', 'TDD', 'ST', 'CT', 'U')	0.07550595	0.19809064
('DT', 'FSD', 'TDD', 'CT', 'U', 'SC')	0.07534318	0.20023331
('DT', 'ETD', 'ST', 'CT', 'U')	0.07486275	0.17277266
('DT', 'SDD', 'ST', 'BSFS', 'CT', 'U')	0.07439143	0.2478898
('DT', 'FSD', 'CT', 'U')	0.07428363	0.096513756
('ADD', 'TDD', 'ETD', 'ST', 'CT')	0.07155544	0.291397
('DT', 'FSD', 'ETD', 'ST', 'BSFS', 'CT', 'U')	0.07147321	0.24724434
('DT', 'FSD', 'TDD', 'ST', 'BSFS', 'CT', 'U', 'SC')	0.07130571	0.2847034
('DT', 'SDD', 'ADD', 'ETD', 'ST', 'BSFS', 'CT')	0.07127426	0.38664147
('DT', 'FSD', 'ADD', 'TDD', 'ETD', 'CT', 'U', 'SC')	0.07106011	0.22948666
('TDD', 'ETD', 'CT')	0.07103739	0.20435753
('SDD', 'FSD', 'ADD', 'ETD', 'CT')	0.070629224	0.25397885
('SDD', 'BSFS', 'CT', 'U')	0.07024632	0.23441018
('DT', 'ETD', 'BSFS', 'CT', 'U', 'SC')	0.06992847	0.26360932
('DT', 'SDD', 'ST', 'BSFS', 'CT', 'U', 'SC')	0.06958757	0.28330025
('SDD', 'FSD', 'ADD', 'TDD', 'CT')	0.06956441	0.2912563
('SDD', 'ADD', 'TDD', 'ST', 'BSFS', 'CT', 'SC')	0.069484	0.37871698
('DT', 'TDD', 'ST', 'CT', 'U')	0.06776436	0.16770704
('SDD', 'ADD', 'TDD', 'CT')	0.06766622	0.28004107
('DT', 'FSD', 'ETD', 'BSFS', 'CT', 'U', 'SC')	0.06681187	0.28540704
('SDD', 'FSD', 'ADD', 'TDD', 'ETD', 'ST', 'CT', 'SC')	0.06574037	0.33237818
('SDD', 'FSD', 'TDD', 'BSFS', 'CT', 'U', 'SC')	0.065031335	0.2654668
('DT', 'FSD', 'ADD', 'TDD', 'ETD', 'ST', 'CT')	0.0649692	0.3295905
('DT', 'SDD', 'FSD', 'ADD', 'CT')	0.064011544	0.2717765
('DT', 'SDD', 'FSD', 'TDD', 'CT', 'U')	0.063412145	0.179886
('SDD', 'ADD', 'TDD', 'ETD', 'ST', 'CT', 'SC')	0.06279072	0.33712924
('DT', 'SDD', 'FSD', 'ADD', 'TDD', 'ETD', 'CT')	0.06234026	0.30517367
('SDD', 'ADD', 'TDD', 'ETD', 'ST', 'BSFS', 'CT')	0.06217363	0.43886748
('DT', 'FSD', 'TDD', 'BSFS', 'CT', 'U', 'SC')	0.062002406	0.28033245
('FSD', 'ST', 'CT', 'U', 'SC')	0.061871883	0.18815899
('DT', 'ETD', 'CT', 'U', 'SC')	0.06146373	0.18407701
('DT', 'FSD', 'TDD', 'ETD', 'BSFS', 'CT', 'U', 'SC')	0.061431944	0.29852352
('SDD', 'CT', 'U')	0.061423812	0.10211691
('DT', 'CT', 'U', 'SC')	0.06111207	0.17448579
('DT', 'SDD', 'ADD', 'ETD', 'ST', 'BSFS', 'CT', 'SC')	0.060788408	0.37951863
('DT', 'SDD', 'BSFS', 'CT', 'U', 'SC')	0.060238037	0.26025498
('SDD', 'FSD', 'ADD', 'TDD', 'ETD', 'CT')	0.060209773	0.29581672
('DT', 'FSD', 'ETD', 'ST', 'BSFS', 'CT', 'U', 'SC')	0.060045466	0.2966102
('DT', 'FSD', 'TDD', 'ETD', 'CT', 'U', 'SC')	0.060022835	0.21683262
('DT', 'FSD', 'TDD', 'BSFS', 'CT', 'U')	0.05987865	0.25950995
('SDD', 'FSD', 'ST', 'BSFS', 'CT', 'U', 'SC')	0.059776608	0.27668843
('DT', 'SDD', 'ADD', 'TDD', 'ETD', 'ST', 'BSFS', 'CT')	0.059057534	0.43998262
('SDD', 'ADD', 'CT', 'SC')	0.05894823	0.28230676
('FSD', 'ADD', 'TDD', 'ETD', 'ST', 'CT')	0.05872542	0.30848286
('SDD', 'FSD', 'TDD', 'BSFS', 'CT', 'U')	0.05784934	0.25626415
('SDD', 'FSD', 'ADD', 'ETD', 'CT', 'SC')	0.057704654	0.3213619
('DT', 'SDD', 'FSD', 'ST', 'CT', 'U', 'SC')	0.057306927	0.22245988
('CT', 'U', 'SC')	0.057249896	69.05237
('SDD', 'ADD', 'CT')	0.057111952	0.23538604
('DT', 'SDD', 'FSD', 'ST', 'BSFS', 'CT', 'U', 'SC')	0.056635294	0.29356906
('DT', 'SDD', 'FSD', 'ADD', 'ETD', 'CT', 'SC')	0.056387566	0.3052592
('SDD', 'ADD', 'TDD', 'ST', 'BSFS', 'CT')	0.055238213	0.42814648
('ADD', 'ETD', 'ST', 'CT')	0.055194814	0.2527241
('DT', 'ADD', 'TDD', 'ST', 'CT')	0.05498387	0.30438244
('DT', 'ADD', 'TDD', 'CT')	0.05458178	0.24338876
('SDD', 'ADD', 'ETD', 'ST', 'CT', 'SC')	0.05442614	0.29447877
('DT', 'FSD', 'ADD', 'ETD', 'CT', 'U', 'SC')	0.053955667	0.20690489
('SDD', 'FSD', 'ADD', 'ETD', 'ST', 'BSFS', 'CT')	0.0537172	0.40105116
('SDD', 'FSD', 'ADD', 'CT')	0.053691126	0.24907945
('DT', 'ADD', 'TDD', 'ETD', 'ST', 'CT')	0.053253867	0.3053184
('DT', 'SDD', 'ADD', 'CT')	0.05244702	0.24983007
('FSD', 'ETD', 'BSFS', 'CT', 'U', 'SC')	0.052210573	0.27543485
('SDD', 'FSD', 'ADD', 'ETD', 'ST', 'CT', 'SC')	0.051533572	0.32447952
('ADD', 'ETD', 'ST', 'BSFS', 'CT')	0.051248837	0.37500602
('DT', 'SDD', 'ADD', 'TDD', 'ETD', 'ST', 'BSFS', 'CT', 'SC')	0.051157176	0.39115316
('SDD', 'TDD', 'ETD', 'ST', 'CT')	0.050702244	0.3020999
('DT', 'SDD', 'FSD', 'TDD', 'BSFS', 'CT', 'U')	0.050151613	0.26651087
('FSD', 'ADD', 'U')	0.04977241	0.17771198
('DT', 'TDD', 'ETD', 'CT', 'U', 'SC')	0.049302325	0.20214893
('SDD', 'ADD', 'ST', 'CT', 'SC')	0.049114794	0.29253256
('DT', 'SDD', 'ETD', 'ST', 'BSFS', 'CT')	0.04895888	0.39279386
('SDD', 'ADD', 'ETD', 'CT', 'SC')	0.048905373	0.3134403
('SDD', 'FSD', 'ADD', 'TDD', 'ETD', 'CT', 'SC')	0.048881885	0.33617696
('DT', 'SDD', 'FSD', 'ADD', 'TDD', 'ST', 'BSFS', 'CT')	0.048515625	0.44584504
('SDD', 'FSD', 'ADD', 'CT', 'SC')	0.04822936	0.3086422
('SDD', 'FSD', 'ST', 'BSFS', 'CT', 'U')	0.04695497	0.2570201
('FSD', 'TDD', 'U')	0.04676137	0.18107526
('DT', 'SDD', 'FSD', 'ADD', 'ETD', 'ST', 'BSFS', 'CT')	0.04675516	0.4061181
('DT', 'SDD', 'FSD', 'ADD', 'TDD', 'ETD', 'ST', 'BSFS', 'CT')	0.044887237	0.44405106
('DT', 'FSD', 'ST', 'BSFS', 'CT', 'U')	0.04418108	0.27255702
('DT', 'SDD', 'FSD', 'ETD', 'BSFS', 'CT', 'U')	0.043848123	0.2798295
('DT', 'SDD', 'FSD', 'ADD', 'TDD', 'ETD', 'ST', 'BSFS', 'CT', 'SC')	0.043808375	0.39101934
('DT', 'FSD', 'CT', 'U', 'SC')	0.04373152	0.17236665
('DT', 'ADD', 'TDD', 'BSFS', 'CT', 'U', 'SC')	0.043691833	0.3414654
('DT', 'SDD', 'ADD', 'TDD', 'ST', 'BSFS', 'CT', 'SC')	0.04362811	0.40917528
('DT', 'SDD', 'FSD', 'BSFS', 'CT', 'U', 'SC')	0.04333245	0.2780835
('FSD', 'ADD', 'TDD', 'U')	0.043186415	0.23503472
('SDD', 'BSFS', 'CT', 'U', 'SC')	0.043084167	0.25442484
('SDD', 'ETD', 'ST', 'CT', 'SC')	0.04295281	0.30491993
('FSD', 'TDD', 'BSFS', 'CT', 'U', 'SC')	0.04186024	0.27995437
('DT', 'SDD', 'ADD', 'TDD', 'ETD', 'ST', 'CT', 'SC')	0.041650172	0.34271237
('FSD', 'ADD', 'TDD', 'ETD', 'U')	0.041254357	0.26393577
('DT', 'ADD', 'ETD', 'ST', 'BSFS', 'CT')	0.041151147	0.37356815
('DT', 'FSD', 'ETD', 'CT', 'U', 'SC')	0.04107799	0.19818245
('SDD', 'FSD', 'TDD', 'ETD', 'CT', 'SC')	0.04079878	0.3109228
('DT', 'FSD', 'ADD', 'TDD', 'U')	0.04072619	0.2512002
('DT', 'SDD', 'FSD', 'ADD', 'TDD', 'ETD', 'ST', 'CT', 'SC')	0.04069419	0.32721704
('DT', 'SDD', 'FSD', 'ST', 'BSFS', 'CT', 'U')	0.04025546	0.2833993
('ST', 'BSFS', 'CT', 'U', 'SC')	0.03973454	0.27318275
('SDD', 'FSD', 'ADD', 'TDD', 'ETD', 'ST', 'BSFS', 'CT', 'SC')	0.03945595	0.43632433
('DT', 'SDD', 'FSD', 'ADD', 'TDD', 'ETD', 'CT', 'SC')	0.038640175	0.34884536
('DT', 'SDD', 'FSD', 'ADD', 'CT', 'SC')	0.038107034	0.33170867
('DT', 'SDD', 'TDD', 'CT')	0.03759167	0.26241547
('SDD', 'ADD', 'TDD', 'ETD', 'ST', 'CT')	0.037344202	0.33568582
('SDD', 'ADD', 'ETD', 'ST', 'CT')	0.037185274	0.28934917
('DT', 'SDD', 'ADD', 'TDD', 'CT')	0.036680855	0.28217992
('DT', 'TDD', 'CT')	0.03634537	0.19247814
('SDD', 'ADD', 'TDD', 'ETD', 'BSFS', 'CT')	0.036233872	0.403398
('DT', 'SDD', 'FSD', 'ADD', 'ETD', 'ST', 'CT', 'SC')	0.03610778	0.32947853
('DT', 'SDD', 'FSD', 'TDD', 'ETD', 'CT', 'SC')	0.03578192	0.33252123
('SDD', 'FSD', 'ADD', 'TDD', 'ST', 'BSFS', 'CT')	0.035601236	0.45403317
('DT', 'SDD', 'FSD', 'ADD', 'ETD', 'ST', 'BSFS', 'CT', 'SC')	0.035592668	0.39161456
('SDD', 'TDD', 'ETD', 'CT', 'SC')	0.03522679	0.30527666
('DT', 'SDD', 'ADD', 'ETD', 'ST', 'CT')	0.034900878	0.3110217
('DT', 'ADD', 'TDD', 'ETD', 'ST', 'BSFS', 'CT', 'SC')	0.03422057	0.36716014
('FSD', 'ADD', 'ETD', 'U')	0.033527024	0.22695728
('SDD', 'FSD', 'ST', 'CT', 'U', 'SC')	0.03311217	0.20986594
('SDD', 'ADD', 'TDD', 'ST', 'CT', 'SC')	0.033078272	0.31784284
('ADD', 'TDD', 'ST', 'CT')	0.033033304	0.2871113
('DT', 'SDD', 'FSD', 'TDD', 'ETD', 'CT')	0.03296978	0.28820574
('SDD', 'FSD', 'ADD', 'TDD', 'U', 'SC')	0.03289532	0.32579687
('DT', 'ST', 'BSFS', 'CT', 'U', 'SC')	0.032677088	0.28148097
('FSD', 'ADD', 'ETD', 'CT', 'SC')	0.03265417	0.28595078
('DT', 'SDD', 'ADD', 'TDD', 'ETD', 'ST', 'CT')	0.03227715	0.32604662
('SDD', 'ADD', 'TDD', 'ETD', 'CT', 'SC')	0.03199224	0.3430939
('SDD', 'ADD', 'TDD', 'ETD', 'ST', 'BSFS', 'CT', 'SC')	0.031226296	0.401387
('BSFS', 'CT', 'U', 'SC')	0.031121466	0.2833775
('DT', 'SDD', 'ADD', 'ETD', 'ST', 'CT', 'SC')	0.031033568	0.3011944
('DT', 'SDD', 'FSD', 'TDD', 'ETD', 'ST', 'BSFS', 'CT')	0.03064252	0.42914763
('SDD', 'ADD', 'ETD', 'ST', 'BSFS', 'CT', 'SC')	0.030625727	0.41987622
('SDD', 'FSD', 'ADD', 'TDD', 'CT', 'SC')	0.030574216	0.3408277
('SDD', 'FSD', 'ADD', 'TDD', 'ST', 'BSFS', 'CT', 'SC')	0.030341536	0.42362863
('DT', 'SDD', 'TDD', 'ETD', 'ST', 'CT')	0.03034094	0.32917657
('DT', 'SDD', 'ADD', 'TDD', 'ETD', 'CT', 'SC')	0.030221542	0.35061398
('DT', 'ST', 'CT', 'U', 'SC')	0.029619882	0.2008247
('DT', 'ADD', 'TDD', 'BSFS', 'CT')	0.029573837	0.41151226
('DT', 'ETD', 'CT')	0.02950211	0.18072069
('SDD', 'ADD', 'TDD', 'ETD', 'CT')	0.028326228	0.3100004
('DT', 'SDD', 'FSD', 'BSFS', 'CT', 'U')	0.02776165	0.2575427
('DT', 'FSD', 'BSFS', 'CT', 'U')	0.02731959	0.2536604
('DT', 'FSD', 'ADD', 'TDD', 'ST', 'CT')	0.026975362	0.3112579
('SDD', 'FSD', 'TDD', 'ST', 'BSFS', 'CT')	0.026854234	0.4154585
('SDD', 'ADD', 'ETD', 'ST', 'BSFS', 'CT')	0.026633296	0.40767965
('FSD', 'ETD', 'CT', 'SC')	0.026099173	0.25240406
('DT', 'ADD', 'ETD', 'ST', 'CT')	0.025920874	0.2814327
('DT', 'SDD', 'ETD', 'ST', 'CT', 'SC')	0.025661519	0.33284006
('DT', 'SDD', 'FSD', 'ADD', 'TDD', 'CT', 'SC')	0.025642766	0.3533671
('ADD', 'TDD', 'ETD', 'BSFS', 'CT')	0.025441533	0.41425258
('DT', 'SDD', 'FSD', 'ADD', 'ETD', 'ST', 'CT')	0.024123443	0.3190901
('FSD', 'ST', 'CT', 'U')	0.02380477	0.14671475
('DT', 'SDD', 'TDD', 'ETD', 'ST', 'CT', 'SC')	0.02355076	0.35381058
('DT', 'SDD', 'FSD', 'ETD', 'ST', 'CT', 'SC')	0.023455944	0.33640543
('FSD', 'CT', 'U', 'SC')	0.023355195	0.14247373
('DT', 'ADD', 'ETD', 'CT')	0.02324792	0.23054743
('ADD', 'TDD', 'ETD', 'ST', 'BSFS', 'CT')	0.023002476	0.4297776
('ADD', 'TDD', 'ST', 'BSFS', 'CT')	0.022400143	0.4318156
('DT', 'ADD', 'TDD', 'ETD', 'CT')	0.022217654	0.27971548
('SDD', 'FSD', 'ETD', 'ST', 'BSFS', 'CT')	0.022091942	0.41490546
('DT', 'ADD', 'ST', 'BSFS', 'CT')	0.021837095	0.38901237
('DT', 'TDD', 'ETD', 'ST', 'CT')	0.02154991	0.30232498
('DT', 'ADD', 'TDD', 'ETD', 'BSFS', 'CT')	0.021527905	0.41562253
('ST', 'CT', 'U')	0.021447651	0.129833
('ADD', 'TDD', 'U')	0.020989617	0.22191471
('DT', 'SDD', 'TDD', 'ETD', 'ST', 'BSFS', 'CT', 'SC')	0.020893415	0.4264932
('SDD', 'FSD', 'BSFS', 'CT', 'U', 'SC')	0.020735359	0.2640678
('SDD', 'FSD', 'ADD', 'ETD', 'ST', 'BSFS', 'CT', 'SC')	0.020449268	0.4254221
('DT', 'SDD', 'ADD', 'ETD', 'CT', 'SC')	0.020324081	0.341672
('DT', 'BSFS', 'CT', 'U', 'SC')	0.02031244	0.26868427
('FSD', 'ADD', 'TDD', 'BSFS', 'CT')	0.020241687	0.4057183
('SDD', 'FSD', 'TDD', 'U', 'SC')	0.020178596	0.30909812
('ADD', 'ETD', 'CT', 'SC')	0.020154713	0.2716521
('DT', 'SDD', 'ADD', 'TDD', 'ETD', 'BSFS', 'CT')	0.020093035	0.41428682
('DT', 'SDD', 'ETD', 'ST', 'CT')	0.019397141	0.30729905
('SDD', 'ETD', 'ST', 'CT')	0.019294098	0.27843973
('DT', 'SDD', 'ETD', 'CT', 'SC')	0.019038284	0.29616478
('DT', 'FSD', 'ST', 'CT', 'U')	0.01892322	0.17015676
('DT', 'SDD', 'ADD', 'CT', 'SC')	0.018779019	0.32645
('SDD', 'TDD', 'ETD', 'ST', 'BSFS', 'CT')	0.01867175	0.42737368
('SDD', 'ADD', 'TDD', 'CT', 'SC')	0.018653015	0.33586848
('ADD', 'TDD', 'CT', 'SC')	0.018637344	0.28064573
('SDD', 'TDD', 'CT')	0.018180383	0.25471023
('DT', 'SDD', 'FSD', 'ETD', 'ST', 'CT')	0.017776098	0.31177825
('ADD', 'ETD', 'BSFS', 'CT')	0.017768275	0.3925764
('FSD', 'TDD', 'ETD', 'U')	0.017633647	0.23741707
('DT', 'SDD', 'ADD', 'TDD', 'ST', 'BSFS', 'CT')	0.017435275	0.41735917
('FSD', 'ST', 'BSFS', 'CT', 'U')	0.01709983	0.24070694
('DT', 'ADD', 'TDD', 'ST', 'BSFS', 'CT')	0.017008265	0.43509805
('FSD', 'ADD', 'ETD', 'ST', 'BSFS', 'CT')	0.016886305	0.41255033
('DT', 'SDD', 'ADD', 'TDD', 'ST', 'CT', 'SC')	0.01665286	0.32135478
('DT', 'SDD', 'TDD', 'ETD', 'CT', 'SC')	0.016427968	0.33824587
('DT', 'SDD', 'FSD', 'ADD', 'TDD', 'U', 'SC')	0.016379982	0.332168
('SDD', 'FSD', 'ADD', 'TDD', 'ST', 'CT', 'SC')	0.01627375	0.33231375
('DT', 'SDD', 'FSD', 'ADD', 'TDD', 'ST', 'BSFS', 'CT', 'SC')	0.015551281	0.44245246
('DT', 'SDD', 'FSD', 'ADD', 'TDD', 'ETD', 'ST', 'CT')	0.015504844	0.35697928
('ADD', 'TDD', 'CT')	0.015480185	0.21235475
('DT', 'SDD', 'TDD', 'ETD', 'ST', 'BSFS', 'CT')	0.015434301	0.44933927
('DT', 'SDD', 'FSD', 'ADD', 'TDD', 'ETD', 'ST', 'U', 'SC')	0.015272137	0.36980495
('ETD', 'CT', 'SC')	0.015253706	0.23668379
('FSD', 'ADD', 'TDD', 'CT', 'SC')	0.015053913	0.294411
('SDD', 'FSD', 'TDD', 'CT')	0.015016421	0.2581177
('SDD', 'TDD', 'ETD', 'ST', 'CT', 'SC')	0.014895514	0.31978947
('SDD', 'FSD', 'ADD', 'TDD', 'ETD', 'ST', 'BSFS', 'CT')	0.014739141	0.42274854
('SDD', 'FSD', 'ADD', 'ST', 'BSFS', 'CT')	0.014602918	0.4207113
('ADD', 'TDD', 'ETD', 'U')	0.014531111	0.25046608
('DT', 'SDD', 'ADD', 'ST', 'CT', 'SC')	0.01451771	0.33352453
('DT', 'ADD', 'ETD', 'ST', 'BSFS', 'CT', 'SC')	0.014378018	0.37579414
('FSD', 'ADD', 'TDD', 'ETD', 'BSFS', 'CT')	0.01416677	0.41811177
('SDD', 'FSD', 'BSFS', 'CT', 'U')	0.01415036	0.25520757
('SDD', 'FSD', 'TDD', 'ETD', 'ST', 'CT', 'SC')	0.014103183	0.32882985
('SDD', 'ETD', 'CT', 'SC')	0.013872284	0.29947016
('SDD', 'FSD', 'ADD', 'U', 'SC')	0.013590853	0.31295007
('DT', 'FSD', 'ST', 'BSFS', 'CT', 'U', 'SC')	0.013580693	0.28831604
('DT', 'SDD', 'FSD', 'ADD', 'TDD', 'ST', 'CT', 'SC')	0.013419807	0.34651262
('SDD', 'ADD', 'ST', 'BSFS', 'CT')	0.013394226	0.44399202
('TDD', 'ETD', 'ST', 'CT')	0.013287984	0.289327
('DT', 'SDD', 'FSD', 'TDD', 'CT')	0.012960973	0.2688335
('DT', 'SDD', 'ADD', 'TDD', 'CT', 'SC')	0.012788297	0.34677008
('SDD', 'TDD', 'ETD', 'ST', 'BSFS', 'CT', 'SC')	0.012657009	0.43025398
('TDD', 'CT', 'SC')	0.012576235	0.25277808
('DT', 'FSD', 'BSFS', 'CT', 'U', 'SC')	0.012470434	0.28151444
('DT', 'ADD', 'TDD', 'ETD', 'ST', 'BSFS', 'CT')	0.012419929	0.3981322
('SDD', 'ADD', 'ETD', 'CT')	0.012272662	0.27679247
('SDD', 'ADD', 'TDD', 'BSFS', 'CT')	0.012094795	0.43780944
('DT', 'FSD', 'ADD', 'TDD', 'ETD', 'BSFS', 'CT')	0.01154701	0.41977796
('DT', 'FSD', 'ADD', 'TDD', 'ETD', 'BSFS', 'CT', 'SC')	0.0112954	0.38253087
('DT', 'FSD', 'ST', 'CT', 'U', 'SC')	0.011108242	0.21855573
('DT', 'SDD', 'ADD', 'TDD', 'BSFS', 'CT')	0.010290317	0.42090324
('SDD', 'FSD', 'TDD', 'ETD', 'CT')	0.009754676	0.2820663
('SDD', 'ETD', 'ST', 'BSFS', 'CT')	0.009630427	0.44020966
('DT', 'BSFS', 'CT', 'U')	0.00940006	51.267494
('DT', 'FSD', 'ADD', 'ETD', 'ST', 'BSFS', 'CT')	0.008609294	0.40023378
('DT', 'FSD', 'TDD', 'U')	0.008602582	0.22260243
('DT', 'SDD', 'TDD', 'ST', 'BSFS', 'CT')	0.008532085	0.42916715
('DT', 'FSD', 'TDD', 'ETD', 'ST', 'CT')	0.008290343	0.31090078
('DT', 'SDD', 'FSD', 'ADD', 'TDD', 'ST', 'U', 'SC')	0.008281312	0.35790524
('SDD', 'FSD', 'ADD', 'TDD', 'ETD', 'BSFS', 'CT')	0.007817554	0.41386077
('FSD', 'ADD', 'TDD', 'ETD', 'ST', 'BSFS', 'CT')	0.007587133	0.43632862
('DT', 'FSD', 'ADD', 'TDD', 'ETD', 'ST', 'CT', 'SC')	0.007574875	0.34701717
('SDD', 'FSD', 'ADD', 'TDD', 'ETD', 'ST', 'CT')	0.007452966	0.33617693
('FSD', 'ADD', 'TDD', 'ETD', 'CT', 'SC')	0.007424359	0.31126723
('SDD', 'FSD', 'TDD', 'ETD', 'ST', 'BSFS', 'CT')	0.007390111	0.45907596
('DT', 'FSD', 'ADD', 'TDD', 'ETD', 'CT', 'SC')	0.007271095	0.31327876
('FSD', 'TDD', 'ETD', 'CT', 'SC')	0.007156202	0.28242695
('DT', 'SDD', 'FSD', 'ADD', 'TDD', 'ETD', 'BSFS', 'CT')	0.007113793	0.44821614
('DT', 'FSD', 'ADD', 'TDD', 'BSFS', 'CT')	0.006837413	0.39714387
('SDD', 'FSD', 'ADD', 'ETD', 'BSFS', 'CT')	0.006777769	0.37234613
('FSD', 'ADD', 'TDD', 'ST', 'BSFS', 'CT')	0.006721306	0.41318962
('DT', 'ADD', 'ETD', 'BSFS', 'CT')	0.006090963	0.38883618
('FSD', 'ADD', 'ETD', 'BSFS', 'CT')	0.006046659	0.3820672
('DT', 'SDD', 'FSD', 'TDD', 'ETD', 'ST', 'BSFS', 'CT', 'SC')	0.005848499	0.43582192
('SDD', 'ST', 'CT', 'U')	0.0056404	0.16597356
('DT', 'SDD', 'ADD', 'ETD', 'BSFS', 'CT')	0.005479513	0.41701606
('DT', 'SDD', 'FSD', 'TDD', 'CT', 'SC')	0.005349155	0.32849663
('SDD', 'ADD', 'ST', 'BSFS', 'CT', 'SC')	0.005002026	0.38819444
('DT', 'SDD', 'ADD', 'TDD', 'ETD', 'CT')	0.004930477	0.3025262
('ETD', 'ST', 'BSFS', 'CT')	0.004445722	0.37756673
('FSD', 'ADD', 'ETD', 'ST', 'CT')	0.004280061	0.27556142
('SDD', 'ADD', 'ETD', 'BSFS', 'CT')	0.003634969	0.40959597
('DT', 'SDD', 'ST', 'CT', 'U')	0.003481523	0.19159669
('SDD', 'ADD', 'TDD', 'U')	0.003351918	0.2773178
('SDD', 'FSD', 'TDD', 'ETD', 'ST', 'BSFS', 'CT', 'SC')	0.003118038	0.43640393
('FSD', 'ADD', 'ST', 'BSFS', 'CT')	0.002960704	0.4112861
('SDD', 'FSD', 'TDD', 'CT', 'SC')	0.00279973	0.31804487
('TDD', 'ETD', 'ST', 'BSFS', 'CT')	0.002283844	0.3908684
('DT', 'FSD', 'ADD', 'TDD', 'ETD', 'ST', 'BSFS', 'CT')	0.002070024	0.43338922
('DT', 'SDD', 'FSD', 'TDD', 'ETD', 'ST', 'CT')	0.001822888	0.33375454
('DT', 'SDD', 'FSD', 'ADD', 'TDD', 'BSFS', 'CT')	0.001772988	0.4310175
('SDD', 'ADD', 'TDD', 'ETD', 'BSFS', 'CT', 'SC')	0.001711298	0.43380186
('FSD', 'BSFS', 'CT', 'U', 'SC')	0.001608119	0.2674086
('FSD', 'ADD', 'TDD', 'ST', 'CT')	0.001243384	0.28402677
('DT', 'FSD', 'ADD', 'TDD', 'ST', 'BSFS', 'CT')	0.001047734	0.4410815
('SDD', 'FSD', 'ADD', 'TDD', 'ST', 'U', 'SC')	0.000874151	0.343605
('DT', 'SDD', 'FSD', 'ADD', 'ETD', 'BSFS', 'CT')	0.000772439	0.4213133
('SDD', 'FSD', 'ADD', 'TDD', 'BSFS', 'CT')	0.000401576	0.44479263
('ADD', 'TDD', 'BSFS', 'CT', 'SC')	0.000317539	0.38433897
('ADD', 'TDD', 'ETD', 'BSFS', 'CT', 'SC')	0.000151695	0.41539586
('DT', 'SDD', 'FSD', 'ETD', 'ST', 'BSFS', 'CT')	7.43E-05	0.41766512
('ADD', 'CT', 'SC')	-8.38E-05	0.25864503
('DT', 'FSD', 'ADD', 'ETD', 'BSFS', 'CT')	-0.000374903	0.39810866
('FSD', 'TDD', 'U', 'SC')	-0.000473263	0.26068056
('FSD', 'BSFS', 'CT', 'U')	-0.00080799	0.236908
('ADD', 'TDD', 'ETD', 'ST', 'BSFS', 'CT', 'SC')	-0.00108621	0.42253906
('SDD', 'TDD', 'ST', 'CT')	-0.002131358	0.28670046
('DT', 'ADD', 'ST', 'U')	-0.002252878	0.2815608
('DT', 'SDD', 'FSD', 'ADD', 'TDD', 'ST', 'U')	-0.002691733	0.3376298
('DT', 'ADD', 'TDD', 'CT', 'SC')	-0.003332466	0.31480193
('DT', 'FSD', 'TDD', 'CT', 'SC')	-0.003466653	0.28539434
('SDD', 'FSD', 'ADD', 'TDD', 'ETD', 'BSFS', 'CT', 'SC')	-0.003824759	0.44285992
('SDD', 'TDD', 'CT', 'SC')	-0.004000082	0.3188065
('DT', 'SDD', 'FSD', 'ETD', 'CT')	-0.004552845	0.25822887
('SDD', 'FSD', 'ETD', 'ST', 'BSFS', 'CT', 'SC')	-0.004737761	0.40974694
('SDD', 'FSD', 'ADD', 'ST', 'CT', 'SC')	-0.004839435	0.31962034
('FSD', 'TDD', 'ETD', 'ST', 'CT')	-0.004898821	0.29676843
('DT', 'TDD', 'ETD', 'ST', 'BSFS', 'CT')	-0.005038122	0.42239168
('DT', 'ADD', 'ETD', 'CT', 'SC')	-0.005070729	0.29932764
('FSD', 'ST', 'BSFS', 'CT', 'U', 'SC')	-0.005535512	0.2744333
('SDD', 'ADD', 'TDD', 'ST', 'CT')	-0.00579024	0.31407335
('SDD', 'FSD', 'ADD', 'TDD', 'ETD', 'U', 'SC')	-0.006013246	0.34174344
('SDD', 'TDD', 'ST', 'CT', 'SC')	-0.006085272	0.32227567
('DT', 'TDD', 'BSFS', 'CT')	-0.006598093	0.35622364
('DT', 'FSD', 'ADD', 'TDD', 'ST', 'U', 'SC')	-0.006701912	0.34449592
('SDD', 'TDD', 'ETD', 'CT')	-0.007098074	0.28621626
('DT', 'SDD', 'FSD', 'ADD', 'TDD', 'ETD', 'BSFS', 'CT', 'SC')	-0.007345012	0.44223213
('DT', 'FSD', 'ADD', 'TDD', 'CT', 'SC')	-0.007434589	0.3195338
('DT', 'SDD', 'FSD', 'ADD', 'TDD', 'ETD', 'ST', 'U')	-0.007963793	0.34246454
('SDD', 'TDD', 'ST', 'BSFS', 'CT')	-0.008019516	0.4464883
('DT', 'SDD', 'FSD', 'ST', 'CT', 'U')	-0.008113219	0.20133571
('SDD', 'FSD', 'ST', 'CT', 'U')	-0.008116111	0.17805047
('DT', 'SDD', 'FSD', 'ETD', 'CT', 'SC')	-0.008145957	0.314016
('FSD', 'TDD', 'CT', 'SC')	-0.008318521	0.26688698
('SDD', 'FSD', 'ADD', 'TDD', 'ST', 'U')	-0.008323998	0.32760435
('DT', 'FSD', 'ADD', 'ETD', 'CT', 'SC')	-0.008329221	0.31294543
('DT', 'SDD', 'FSD', 'ADD', 'TDD', 'ETD', 'ST', 'BSFS', 'U', 'SC')	-0.008359057	0.39061823
('DT', 'SDD', 'FSD', 'TDD', 'ST', 'BSFS', 'CT')	-0.00836878	0.4614329
('DT', 'FSD', 'ADD', 'TDD', 'ST', 'U')	-0.009165811	0.32987672
('FSD', 'TDD', 'ETD', 'ST', 'BSFS', 'CT')	-0.009520299	0.402975
('SDD', 'FSD', 'ADD', 'ST', 'U')	-0.009664055	0.3077502
('DT', 'SDD', 'FSD', 'TDD', 'ETD', 'BSFS', 'CT')	-0.009779849	0.40720013
('DT', 'SDD', 'ADD', 'ST', 'BSFS', 'CT')	-0.009781554	0.45883176
('ADD', 'TDD', 'ST', 'BSFS', 'CT', 'SC')	-0.009847002	0.42824146
('SDD', 'FSD', 'ADD', 'U')	-0.009918286	0.27029923
('SDD', 'FSD', 'ADD', 'TDD', 'ETD', 'U')	-0.010011071	0.32780233
('ADD', 'ST', 'CT')	-0.010017082	0.24849138
('SDD', 'FSD', 'ADD', 'ETD', 'ST', 'CT')	-0.010234719	0.31014484
('SDD', 'TDD', 'U')	-0.010487913	0.25630835
('DT', 'SDD', 'FSD', 'ADD', 'ST', 'BSFS', 'CT')	-0.010623021	0.45667765
('DT', 'ST', 'CT', 'U')	-0.010918591	0.15455963
('DT', 'TDD', 'ETD', 'CT')	-0.01093839	0.23942542
('ADD', 'TDD', 'BSFS', 'CT')	-0.010990545	0.39826518
('FSD', 'ADD', 'TDD', 'ETD', 'BSFS', 'CT', 'SC')	-0.011051296	0.40177536
('ADD', 'ETD', 'ST', 'BSFS', 'CT', 'SC')	-0.011429941	0.4169879
('ADD', 'ST', 'BSFS', 'CT')	-0.011526777	0.41789535
('DT', 'SDD', 'ADD', 'ST', 'CT')	-0.01175476	0.3122645
('SDD', 'FSD', 'TDD', 'ETD', 'ST', 'CT')	-0.012023061	0.32452223
('DT', 'TDD', 'ETD', 'BSFS', 'CT')	-0.012116392	0.39691973
('FSD', 'ADD', 'CT', 'SC')	-0.012170421	0.26368162
('TDD', 'ETD', 'BSFS', 'CT')	-0.012185571	0.40201616
('SDD', 'FSD', 'TDD', 'ETD', 'U', 'SC')	-0.012236537	0.33729097
('FSD', 'ADD', 'TDD', 'ETD', 'ST', 'BSFS', 'CT', 'SC')	-0.012322439	0.43192968
('DT', 'SDD', 'ADD', 'TDD', 'ST', 'CT')	-0.012693299	0.33057055
('SDD', 'ADD', 'U')	-0.012751182	0.24493846
('DT', 'SDD', 'FSD', 'ADD', 'ETD', 'ST', 'U')	-0.012851132	0.32770243
('ADD', 'ST', 'CT', 'SC')	-0.012965743	0.29340315
('FSD', 'ADD', 'TDD', 'ETD', 'ST', 'CT', 'SC')	-0.012984332	0.3300689
('DT', 'SDD', 'FSD', 'TDD', 'ETD', 'ST', 'CT', 'SC')	-0.013062084	0.3520669
('SDD', 'FSD', 'ADD', 'TDD', 'ETD', 'ST', 'U', 'SC')	-0.013361361	0.3562598
('ADD', 'ETD', 'BSFS', 'CT', 'SC')	-0.013401023	0.39313534
('FSD', 'ADD', 'TDD', 'ST', 'U', 'SC')	-0.013462782	0.3250279
('ADD', 'TDD', 'ETD', 'ST', 'CT', 'SC')	-0.013663769	0.33526286
('DT', 'ADD', 'TDD', 'ETD', 'ST', 'CT', 'SC')	-0.013732462	0.32030514
('SDD', 'ADD', 'BSFS', 'CT')	-0.013779137	0.41193417
('SDD', 'ADD', 'TDD', 'BSFS', 'CT', 'SC')	-0.013871638	0.44150785
('SDD', 'TDD', 'ETD', 'BSFS', 'CT')	-0.014004506	0.4241969
('DT', 'ADD', 'TDD', 'ST', 'U')	-0.014016466	0.31657255
('DT', 'SDD', 'FSD', 'ADD', 'ST', 'BSFS', 'CT', 'SC')	-0.014207868	0.4099141
('DT', 'SDD', 'FSD', 'TDD', 'ST', 'U', 'SC')	-0.01433163	0.3394271
('DT', 'FSD', 'ADD', 'ST', 'U')	-0.014379364	0.30363396
('DT', 'SDD', 'TDD', 'ETD', 'CT')	-0.014440455	0.2985495
('DT', 'TDD', 'ETD', 'CT', 'SC')	-0.014552119	0.28294733
('DT', 'SDD', 'FSD', 'ADD', 'TDD', 'ETD', 'U', 'SC')	-0.014573242	0.3558078
('DT', 'FSD', 'ADD', 'ETD', 'ST', 'CT')	-0.014578189	0.30783635
('DT', 'ADD', 'TDD', 'ST', 'CT', 'SC')	-0.01474465	0.31809387
('FSD', 'TDD', 'ETD', 'BSFS', 'CT')	-0.015028073	0.4096545
('ADD', 'TDD', 'ST', 'CT', 'SC')	-0.015515032	0.3133714
('FSD', 'ADD', 'ETD', 'ST', 'BSFS', 'CT', 'SC')	-0.015707275	0.37692812
('DT', 'ETD', 'ST', 'BSFS', 'CT')	-0.015737455	0.41498765
('TDD', 'ETD', 'CT', 'SC')	-0.016088668	0.2784269
('ADD', 'TDD', 'ETD', 'CT', 'SC')	-0.016448144	0.29990172
('DT', 'FSD', 'ADD', 'TDD', 'ETD', 'ST', 'BSFS', 'U')	-0.0165131	0.38852185
('SDD', 'ADD', 'ST', 'CT')	-0.01660604	0.28134733
('SDD', 'ADD', 'TDD', 'ETD', 'U')	-0.016630428	0.31544873
('SDD', 'FSD', 'TDD', 'ETD', 'BSFS', 'CT')	-0.016731897	0.43297565
('DT', 'SDD', 'FSD', 'ADD', 'ST', 'U')	-0.016880514	0.34293562
('DT', 'SDD', 'FSD', 'ADD', 'TDD', 'BSFS', 'CT', 'SC')	-0.017043013	0.45026445
('SDD', 'FSD', 'ADD', 'TDD', 'BSFS', 'CT', 'SC')	-0.017098177	0.44904375
('DT', 'SDD', 'ADD', 'ETD', 'BSFS', 'CT', 'SC')	-0.017334271	0.41717374
('DT', 'SDD', 'ADD', 'BSFS', 'CT')	-0.017706763	0.41513646
('SDD', 'FSD', 'TDD', 'ST', 'U', 'SC')	-0.017730901	0.33479533
('DT', 'SDD', 'ADD', 'ETD', 'CT')	-0.017794263	0.2697694
('DT', 'ADD', 'TDD', 'ST', 'BSFS', 'CT', 'SC')	-0.018737417	0.4346369
('DT', 'FSD', 'ETD', 'ST', 'BSFS', 'CT')	-0.01874208	0.40831128
('DT', 'FSD', 'TDD', 'ST', 'U')	-0.018817684	0.3013171
('ADD', 'ST', 'U')	-0.01899514	0.25202954
('ADD', 'ETD', 'ST', 'CT', 'SC')	-0.019104429	0.29236194
('FSD', 'ADD', 'TDD', 'BSFS', 'CT', 'SC')	-0.019250633	0.4212956
('DT', 'SDD', 'ADD', 'TDD', 'ST', 'U')	-0.019430168	0.32931224
('SDD', 'ADD', 'U', 'SC')	-0.019441001	0.29922536
('DT', 'SDD', 'ADD', 'TDD', 'ST', 'U', 'SC')	-0.01957126	0.34510657
('FSD', 'ADD', 'TDD', 'ETD', 'ST', 'U', 'SC')	-0.019797703	0.3408705
('DT', 'FSD', 'TDD', 'ETD', 'ST', 'BSFS', 'CT')	-0.020037066	0.4314329
('SDD', 'FSD', 'ETD', 'CT', 'SC')	-0.020375766	0.31107178
('SDD', 'ADD', 'ETD', 'BSFS', 'CT', 'SC')	-0.020465093	0.38441563
('FSD', 'ADD', 'TDD', 'ST', 'CT', 'SC')	-0.020636534	0.32263467
('DT', 'SDD', 'ADD', 'TDD', 'ETD', 'BSFS', 'CT', 'SC')	-0.020954138	0.41848907
('DT', 'SDD', 'FSD', 'ADD', 'ETD', 'ST', 'BSFS', 'U', 'SC')	-0.021003226	0.38970044
('DT', 'FSD', 'ADD', 'TDD', 'ST', 'BSFS', 'CT', 'SC')	-0.021221733	0.41248035
('DT', 'SDD', 'ADD', 'TDD', 'BSFS', 'CT', 'SC')	-0.021248955	0.42932078
('DT', 'FSD', 'ADD', 'ST', 'BSFS', 'CT')	-0.02140768	0.4354038
('DT', 'SDD', 'ADD', 'TDD', 'ETD', 'ST', 'U')	-0.021433765	0.33316213
('ADD', 'TDD', 'ST', 'U')	-0.021974273	0.29272413
('DT', 'SDD', 'FSD', 'TDD', 'ST', 'U')	-0.022133762	0.31441528
('DT', 'FSD', 'TDD', 'ETD', 'CT', 'SC')	-0.022166373	0.31477958
('DT', 'SDD', 'FSD', 'TDD', 'U', 'SC')	-0.022292532	0.3347255
('DT', 'SDD', 'TDD', 'ST', 'BSFS', 'CT', 'SC')	-0.022305451	0.4322195
('DT', 'FSD', 'ADD', 'TDD', 'ETD', 'ST', 'U', 'SC')	-0.022561837	0.36380318
('FSD', 'ADD', 'ETD', 'BSFS', 'CT', 'SC')	-0.022633407	0.4000602
('FSD', 'ADD', 'ETD', 'ST', 'CT', 'SC')	-0.022673812	0.30859834
('DT', 'FSD', 'TDD', 'ST', 'CT')	-0.022716295	0.27954578
('DT', 'TDD', 'ST', 'BSFS', 'CT')	-0.02287495	0.3945938
('FSD', 'ADD', 'TDD', 'ST', 'BSFS', 'CT', 'SC')	-0.022899233	0.4417638
('SDD', 'FSD', 'ADD', 'TDD', 'U')	-0.02292471	0.3046001
('DT', 'FSD', 'ADD', 'TDD', 'ETD', 'ST', 'BSFS', 'CT', 'SC')	-0.022925274	0.39506245
('DT', 'SDD', 'FSD', 'ADD', 'ST', 'CT', 'SC')	-0.022941977	0.33413136
('SDD', 'TDD', 'U', 'SC')	-0.022993324	0.29816666
('SDD', 'TDD', 'ST', 'BSFS', 'CT', 'SC')	-0.023115661	0.43150303
('DT', 'FSD', 'ADD', 'U')	-0.02333976	0.23080374
('DT', 'ADD', 'ETD', 'BSFS', 'CT', 'SC')	-0.02334204	0.39827004
('DT', 'ADD', 'ST', 'CT')	-0.023425007	0.2710469
('FSD', 'ADD', 'BSFS', 'CT')	-0.023633216	0.36500606
('DT', 'FSD', 'ADD', 'TDD', 'ETD', 'U')	-0.02386071	0.30357316
('FSD', 'ADD', 'TDD', 'ST', 'U')	-0.024170343	0.3112903
('DT', 'SDD', 'TDD', 'ST', 'CT')	-0.024415482	0.3170161
('DT', 'SDD', 'ADD', 'ST', 'BSFS', 'CT', 'SC')	-0.024452718	0.44161236
('DT', 'FSD', 'ADD', 'CT', 'SC')	-0.024516972	0.28680426
('SDD', 'FSD', 'ETD', 'ST', 'CT')	-0.024538396	0.3018279
('FSD', 'ADD', 'ST', 'U')	-0.024597611	0.27221915
('DT', 'ADD', 'TDD', 'ETD', 'CT', 'SC')	-0.024722997	0.31992403
('SDD', 'FSD', 'ADD', 'ETD', 'ST', 'U', 'SC')	-0.024820926	0.34745097
('DT', 'SDD', 'ADD', 'TDD', 'ETD', 'ST', 'U', 'SC')	-0.024931332	0.36529368
('SDD', 'FSD', 'ADD', 'ST', 'BSFS', 'CT', 'SC')	-0.02496651	0.42668697
('DT', 'FSD', 'ADD', 'TDD', 'BSFS', 'CT', 'SC')	-0.025127193	0.4333247
('ETD', 'BSFS', 'CT')	-0.025229761	0.3886801
('SDD', 'FSD', 'TDD', 'ST', 'CT', 'SC')	-0.025241826	0.3187409
('DT', 'FSD', 'TDD', 'ETD', 'BSFS', 'CT')	-0.025558295	0.41337126
('TDD', 'BSFS', 'CT')	-0.025560685	0.39579907
('DT', 'FSD', 'TDD', 'ST', 'U', 'SC')	-0.025594855	0.33379513
('ADD', 'ETD', 'U')	-0.025718123	0.21215215
('SDD', 'ADD', 'TDD', 'U', 'SC')	-0.026055418	0.31835997
('FSD', 'TDD', 'BSFS', 'CT')	-0.02607586	0.3838781
('DT', 'ADD', 'TDD', 'BSFS', 'CT', 'SC')	-0.026286688	0.42100576
('DT', 'ADD', 'BSFS', 'CT')	-0.026398182	0.3898813
('DT', 'TDD', 'ST', 'U')	-0.026404662	0.28108537
('SDD', 'FSD', 'TDD', 'ETD', 'ST', 'U', 'SC')	-0.026530655	0.352064
('SDD', 'ADD', 'TDD', 'ST', 'U', 'SC')	-0.026654588	0.34405455
('DT', 'FSD', 'ADD', 'ETD', 'ST', 'U')	-0.027248269	0.30979434
('TDD', 'ETD', 'ST', 'BSFS', 'CT', 'SC')	-0.027298199	0.41780558
('FSD', 'TDD', 'ETD', 'ST', 'BSFS', 'CT', 'SC')	-0.027311815	0.39051917
('DT', 'TDD', 'ETD', 'ST', 'BSFS', 'CT', 'SC')	-0.027507061	0.41996253
('DT', 'ADD', 'ETD', 'ST', 'CT', 'SC')	-0.027575186	0.32880482
('DT', 'SDD', 'FSD', 'TDD', 'ETD', 'ST', 'U', 'SC')	-0.02758771	0.38240477
('FSD', 'ADD', 'TDD', 'U', 'SC')	-0.027756728	0.29339588
('SDD', 'FSD', 'ADD', 'ETD', 'ST', 'U')	-0.028141819	0.3191496
('SDD', 'FSD', 'ADD', 'TDD', 'ETD', 'ST', 'U')	-0.0283154	0.34122166
('ADD', 'BSFS', 'CT')	-0.028619923	0.4018657
('DT', 'ADD', 'TDD', 'ST', 'U', 'SC')	-0.028626561	0.32990983
('SDD', 'ADD', 'TDD', 'ST', 'U')	-0.02903927	0.30908898
('DT', 'FSD', 'ADD', 'ETD', 'BSFS', 'CT', 'SC')	-0.029775865	0.4007676
('DT', 'SDD', 'FSD', 'ADD', 'ST', 'U', 'SC')	-0.029918091	0.37335798
('DT', 'SDD', 'ADD', 'TDD', 'U', 'SC')	-0.029942563	0.33311957
('DT', 'SDD', 'FSD', 'ADD', 'ETD', 'ST', 'U', 'SC')	-0.03020437	0.3719611
('DT', 'FSD', 'ADD', 'TDD', 'ETD', 'ST', 'U')	-0.030737294	0.33781797
('SDD', 'FSD', 'ADD', 'ETD', 'U', 'SC')	-0.030846138	0.3354109
('DT', 'ADD', 'CT', 'SC')	-0.03084859	0.29620507
('SDD', 'FSD', 'ADD', 'TDD', 'ETD', 'ST', 'BSFS', 'U', 'SC')	-0.03096224	0.43693665
('FSD', 'TDD', 'ST', 'U', 'SC')	-0.03100836	0.312231
('SDD', 'FSD', 'ADD', 'ST', 'CT')	-0.03110649	0.293209
('FSD', 'ADD', 'ST', 'U', 'SC')	-0.031297956	0.29950285
('SDD', 'FSD', 'TDD', 'ST', 'BSFS', 'CT', 'SC')	-0.03139411	0.4416776
('DT', 'SDD', 'FSD', 'ADD', 'U', 'SC')	-0.031420894	0.33643246
('DT', 'ADD', 'TDD', 'U')	-0.031626575	0.26299295
('DT', 'ETD', 'ST', 'BSFS', 'CT', 'SC')	-0.032112345	0.39564255
('SDD', 'FSD', 'TDD', 'ST', 'U')	-0.032313056	0.30375656
('DT', 'SDD', 'FSD', 'ADD', 'TDD', 'ST', 'BSFS', 'U', 'SC')	-0.032444227	0.43554747
('DT', 'FSD', 'TDD', 'ST', 'BSFS', 'CT')	-0.03244493	0.40467623
('DT', 'SDD', 'FSD', 'ADD', 'TDD', 'ETD', 'ST', 'BSFS', 'U')	-0.032912176	0.41891006
('TDD', 'ST', 'U')	-0.032918043	0.25996253
('SDD', 'FSD', 'ETD', 'ST', 'CT', 'SC')	-0.03295857	0.32005262
('DT', 'SDD', 'TDD', 'ST', 'U')	-0.03369158	0.29475382
('DT', 'TDD', 'ST', 'CT')	-0.033757918	0.27944434
('DT', 'ADD', 'ST', 'CT', 'SC')	-0.03392407	0.30862752
('DT', 'FSD', 'ADD', 'ST', 'U', 'SC')	-0.03428375	0.33470535
('DT', 'FSD', 'TDD', 'ETD', 'U')	-0.034355067	0.27709314
('SDD', 'FSD', 'ETD', 'CT')	-0.034684792	0.26768
('DT', 'SDD', 'ADD', 'ETD', 'ST', 'U', 'SC')	-0.034799717	0.35142186
('DT', 'SDD', 'FSD', 'ADD', 'U')	-0.034808394	0.28371942
('SDD', 'FSD', 'ADD', 'ETD', 'BSFS', 'CT', 'SC')	-0.03506021	0.42422783
('ADD', 'TDD', 'ST', 'U', 'SC')	-0.035699807	0.31582275
('SDD', 'ADD', 'TDD', 'ETD', 'ST', 'U', 'SC')	-0.035890475	0.352546
('DT', 'FSD', 'ETD', 'CT', 'SC')	-0.035996173	0.2838604
('FSD', 'TDD', 'ST', 'U')	-0.036261223	0.28416818
('SDD', 'FSD', 'ADD', 'ST', 'U', 'SC')	-0.036297657	0.3410525
('TDD', 'ST', 'CT')	-0.036304437	0.2675556
('SDD', 'ADD', 'TDD', 'ETD', 'U', 'SC')	-0.036757354	0.34089312
('DT', 'SDD', 'TDD', 'ETD', 'ST', 'U', 'SC')	-0.036798477	0.36324865
('DT', 'SDD', 'ADD', 'TDD', 'U')	-0.036872666	0.29661986
('DT', 'ADD', 'ETD', 'ST', 'U')	-0.037389632	0.29928344
('DT', 'SDD', 'TDD', 'U')	-0.03738968	0.2756562
('DT', 'ADD', 'TDD', 'ETD', 'ST', 'BSFS', 'U')	-0.037647758	0.38339347
('SDD', 'FSD', 'TDD', 'ST', 'CT')	-0.03781738	0.3076361
('FSD', 'ADD', 'U', 'SC')	-0.038131118	0.26077333
('DT', 'FSD', 'ADD', 'ETD', 'ST', 'BSFS', 'CT', 'SC')	-0.038581558	0.42024586
('DT', 'SDD', 'FSD', 'ADD', 'BSFS', 'CT')	-0.038608707	0.43932992
('DT', 'SDD', 'TDD', 'CT', 'SC')	-0.038855158	0.34362867
('DT', 'ETD', 'CT', 'SC')	-0.03958184	0.29077438
('FSD', 'ETD', 'U', 'SC')	-0.039744113	0.26087734
('DT', 'ADD', 'ST', 'U', 'SC')	-0.039768197	0.32210338
('DT', 'SDD', 'FSD', 'ADD', 'TDD', 'ST', 'CT')	-0.03991901	0.3394101
('ADD', 'ST', 'BSFS', 'CT', 'SC')	-0.040294535	0.4164511
('DT', 'SDD', 'FSD', 'ETD', 'ST', 'U', 'SC')	-0.040343117	0.35431287
('SDD', 'ADD', 'TDD', 'ETD', 'ST', 'U')	-0.040386975	0.32871416
('DT', 'SDD', 'FSD', 'ADD', 'TDD', 'U')	-0.040400628	0.3292568
('DT', 'SDD', 'TDD', 'ETD', 'BSFS', 'CT')	-0.040551264	0.4178418
('DT', 'SDD', 'FSD', 'TDD', 'ETD', 'ST', 'U')	-0.0407182	0.32731104
('DT', 'SDD', 'FSD', 'TDD', 'ST', 'CT')	-0.04141762	0.33104628
('FSD', 'ETD', 'ST', 'CT')	-0.041457776	0.25551435
('DT', 'FSD', 'ADD', 'ETD', 'ST', 'U', 'SC')	-0.041603863	0.34244898
('SDD', 'FSD', 'TDD', 'U')	-0.04165292	0.27630988
('SDD', 'ETD', 'BSFS', 'CT')	-0.041695066	0.4330907
('DT', 'FSD', 'TDD', 'BSFS', 'CT')	-0.04188839	0.4111886
('SDD', 'ADD', 'TDD', 'ETD', 'ST', 'BSFS', 'U')	-0.04216534	0.37977564
('SDD', 'FSD', 'ADD', 'TDD', 'ST', 'BSFS', 'U', 'SC')	-0.04252404	0.44380426
('FSD', 'TDD', 'ETD', 'U', 'SC')	-0.04261296	0.2957809
('DT', 'TDD', 'ST', 'U', 'SC')	-0.043094493	0.31999704
('DT', 'TDD', 'CT', 'SC')	-0.043095894	0.29588634
('DT', 'SDD', 'ADD', 'U')	-0.04312641	0.27655184
('DT', 'SDD', 'ADD', 'TDD', 'ETD', 'U')	-0.043229017	0.32287
('DT', 'ETD', 'ST', 'CT')	-0.04326566	0.2614773
('SDD', 'FSD', 'TDD', 'ETD', 'ST', 'U')	-0.043265704	0.32850078
('SDD', 'FSD', 'ADD', 'TDD', 'ETD', 'ST', 'BSFS', 'U')	-0.04346687	0.41202357
('DT', 'SDD', 'FSD', 'TDD', 'ETD', 'U', 'SC')	-0.043467738	0.35733894
('DT', 'ETD', 'BSFS', 'CT')	-0.04390553	0.39444903
('DT', 'FSD', 'TDD', 'ETD', 'ST', 'U', 'SC')	-0.04427891	0.35673258
('FSD', 'TDD', 'ST', 'CT')	-0.04429294	0.27999142
('DT', 'SDD', 'ADD', 'ETD', 'ST', 'U')	-0.04433183	0.3194238
('DT', 'SDD', 'FSD', 'TDD', 'ETD', 'BSFS', 'CT', 'SC')	-0.044663012	0.42423972
('SDD', 'TDD', 'ST', 'U')	-0.0447862	0.29071078
('ETD', 'ST', 'CT')	-0.044962045	0.24263383
('SDD', 'FSD', 'TDD', 'BSFS', 'CT')	-0.045186386	0.42246494
('DT', 'SDD', 'FSD', 'TDD', 'ST', 'CT', 'SC')	-0.045245018	0.33057755
('SDD', 'FSD', 'ADD', 'BSFS', 'CT')	-0.04526977	0.42808878
('DT', 'ADD', 'ST', 'BSFS', 'CT', 'SC')	-0.045271896	0.42320815
('DT', 'FSD', 'ADD', 'TDD', 'ST', 'CT', 'SC')	-0.04547129	0.33988
('SDD', 'TDD', 'BSFS', 'CT')	-0.045954682	0.44226676
('DT', 'SDD', 'FSD', 'TDD', 'U')	-0.04596189	0.28388098
('DT', 'SDD', 'FSD', 'ADD', 'ST', 'BSFS', 'U', 'SC')	-0.046183545	0.4190527
('DT', 'SDD', 'FSD', 'ADD', 'TDD', 'ETD', 'U')	-0.046799634	0.31439906
('DT', 'SDD', 'FSD', 'ADD', 'ETD', 'U')	-0.047139734	0.32216394
('FSD', 'ADD', 'ST', 'CT', 'SC')	-0.047329523	0.310573
('SDD', 'ADD', 'ST', 'U')	-0.047475275	0.28570816
('DT', 'SDD', 'ADD', 'TDD', 'ETD', 'ST', 'BSFS', 'U', 'SC')	-0.047533736	0.38919333
('DT', 'FSD', 'TDD', 'ETD', 'ST', 'U')	-0.047534782	0.31221285
('DT', 'FSD', 'TDD', 'ETD', 'ST', 'BSFS', 'CT', 'SC')	-0.047686588	0.43376428
('DT', 'ADD', 'TDD', 'ETD', 'ST', 'U', 'SC')	-0.047776572	0.3464651
('SDD', 'TDD', 'ST', 'U', 'SC')	-0.04802428	0.31617945
('ADD', 'ST', 'U', 'SC')	-0.048042074	0.29134288
('FSD', 'ETD', 'BSFS', 'CT')	-0.048222594	0.39822227
('FSD', 'ADD', 'TDD', 'ETD', 'BSFS', 'U')	-0.04833331	0.41237095
('FSD', 'ADD', 'ST', 'CT')	-0.04846204	0.25901568
('DT', 'FSD', 'ADD', 'ETD', 'U')	-0.04891372	0.26785338
('DT', 'SDD', 'FSD', 'ADD', 'ETD', 'U', 'SC')	-0.04891515	0.32248166
('DT', 'ADD', 'TDD', 'ETD', 'U')	-0.048986085	0.28529674
('SDD', 'TDD', 'ETD', 'ST', 'U', 'SC')	-0.049139977	0.33558613
('DT', 'SDD', 'ADD', 'TDD', 'ETD', 'ST', 'BSFS', 'U')	-0.049248017	0.3927758
('SDD', 'TDD', 'ETD', 'BSFS', 'CT', 'SC')	-0.0494113	0.43466702
('DT', 'FSD', 'ADD', 'TDD', 'ETD', 'ST', 'BSFS', 'U', 'SC')	-0.049539633	0.40265626
('FSD', 'TDD', 'ETD', 'ST', 'CT', 'SC')	-0.049543306	0.31572166
('DT', 'SDD', 'FSD', 'ETD', 'ST', 'BSFS', 'CT', 'SC')	-0.050040066	0.43477246
('SDD', 'TDD', 'ETD', 'U')	-0.05020873	0.29102144
('SDD', 'FSD', 'ETD', 'U', 'SC')	-0.05032915	0.31863472
('DT', 'SDD', 'TDD', 'BSFS', 'CT')	-0.05038166	0.41603076
('SDD', 'ETD', 'CT')	-0.05084505	0.24280624
('DT', 'ADD', 'TDD', 'ETD', 'ST', 'U')	-0.051835872	0.3345354
('TDD', 'ST', 'U', 'SC')	-0.05201444	0.2971543
('TDD', 'ETD', 'ST', 'CT', 'SC')	-0.052157342	0.3136593
('TDD', 'ETD', 'BSFS', 'CT', 'SC')	-0.052386113	0.4070368
('DT', 'TDD', 'U')	-0.05249475	0.21370745
('FSD', 'TDD', 'ETD', 'BSFS', 'CT', 'SC')	-0.0525326	0.3830311
('DT', 'ADD', 'U')	-0.052549496	0.20768093
('SDD', 'FSD', 'ADD', 'TDD', 'ETD', 'BSFS', 'U', 'SC')	-0.052566174	0.44399536
('DT', 'SDD', 'ADD', 'ST', 'U')	-0.053114053	0.31859586
('DT', 'SDD', 'FSD', 'U', 'SC')	-0.05317827	0.3190693
('TDD', 'U', 'SC')	-0.053634956	0.25100467
('DT', 'FSD', 'ETD', 'ST', 'CT')	-0.053648	0.2867525
('SDD', 'FSD', 'TDD', 'ST', 'BSFS', 'U', 'SC')	-0.053936392	0.4225688
('DT', 'SDD', 'TDD', 'ETD', 'ST', 'U')	-0.05402911	0.33618575
('DT', 'SDD', 'TDD', 'ST', 'CT', 'SC')	-0.054279763	0.33610675
('DT', 'SDD', 'ADD', 'ST', 'U', 'SC')	-0.054337576	0.3582616
('DT', 'FSD', 'ADD', 'ETD', 'ST', 'BSFS', 'U')	-0.05438949	0.38374272
('FSD', 'ADD', 'TDD', 'ETD')	-0.05494773	0.6272449
('DT', 'SDD', 'FSD', 'ADD', 'ST', 'CT')	-0.05496468	0.32342908
('DT', 'FSD', 'ADD', 'ETD', 'ST', 'CT', 'SC')	-0.05541941	0.33992293
('SDD', 'TDD', 'ETD', 'U', 'SC')	-0.055798464	0.3270595
('DT', 'ADD', 'ETD', 'ST', 'U', 'SC')	-0.055935625	0.32902807
('DT', 'FSD', 'ADD', 'TDD', 'BSFS', 'U')	-0.055977993	0.43243268
('TDD', 'ST', 'CT', 'SC')	-0.055981487	0.3057927
('DT', 'SDD', 'ADD', 'TDD', 'ETD', 'U', 'SC')	-0.056383383	0.35059044
('FSD', 'ADD', 'ETD', 'ST', 'U', 'SC')	-0.057053793	0.32220012
('DT', 'SDD', 'FSD', 'ST', 'U', 'SC')	-0.057229806	0.35421646
('FSD', 'ADD', 'TDD', 'ETD', 'ST', 'U')	-0.057443555	0.33338988
('DT', 'SDD', 'ETD', 'CT')	-0.057583775	0.25249058
('SDD', 'TDD', 'ETD', 'ST', 'U')	-0.057696145	0.3141228
('DT', 'SDD', 'ETD', 'ST', 'U', 'SC')	-0.0582112	0.3428993
('DT', 'FSD', 'CT')	-0.05834532	0.14995508
('SDD', 'ADD', 'ST', 'U', 'SC')	-0.058433667	0.3220967
('DT', 'SDD', 'TDD', 'ST', 'U', 'SC')	-0.058665298	0.34820297
('SDD', 'FSD', 'ADD', 'TDD', 'ETD', 'BSFS', 'U')	-0.058988135	0.3961251
('DT', 'SDD', 'ETD', 'ST', 'BSFS', 'CT', 'SC')	-0.05955867	0.4357794
('DT', 'SDD', 'FSD', 'ADD', 'ETD', 'ST', 'BSFS', 'U')	-0.059631143	0.4052763
('DT', 'TDD', 'ETD', 'ST', 'U')	-0.05967744	0.31447986
('DT', 'SDD', 'FSD', 'ETD', 'U', 'SC')	-0.059729412	0.33691165
('SDD', 'FSD', 'TDD', 'ETD', 'ST', 'BSFS', 'U')	-0.060217194	0.3993183
('ADD', 'TDD', 'ETD', 'ST', 'U')	-0.060910635	0.29228845
('ADD', 'TDD', 'ETD')	-0.06093329	0.61622846
('SDD', 'FSD', 'ETD', 'ST', 'U', 'SC')	-0.061000902	0.35259742
('SDD', 'FSD', 'U', 'SC')	-0.06123564	0.30347928
('DT', 'SDD', 'ETD', 'BSFS', 'CT')	-0.062326215	0.4195343
('DT', 'SDD', 'FSD', 'ADD', 'TDD', 'ST', 'BSFS', 'U')	-0.062460426	0.43204564
('DT', 'FSD', 'ADD', 'ST', 'CT', 'SC')	-0.062475484	0.32338575
('DT', 'FSD', 'ETD', 'BSFS', 'CT')	-0.06250953	0.40780476
('DT', 'SDD', 'ADD', 'ETD', 'U')	-0.062517166	0.2911607
('FSD', 'ADD', 'ETD', 'ST', 'U')	-0.06296393	0.29935983
('DT', 'ADD', 'TDD', 'ETD', 'BSFS', 'CT', 'SC')	-0.06299693	0.4326604
('DT', 'SDD', 'ADD', 'ETD', 'ST', 'BSFS', 'U', 'SC')	-0.06308776	0.38755223
('SDD', 'ETD', 'ST', 'BSFS', 'CT', 'SC')	-0.06311242	0.43465984
('DT', 'FSD', 'ADD', 'BSFS', 'CT')	-0.06331535	0.4105919
('SDD', 'FSD', 'ADD', 'ETD', 'ST', 'BSFS', 'U')	-0.06345339	0.4133188
('FSD', 'ADD', 'TDD', 'ETD', 'BSFS', 'U', 'SC')	-0.063692614	0.4141909
('DT', 'SDD', 'ADD', 'U', 'SC')	-0.06377947	0.3337011
('SDD', 'ADD', 'ETD', 'ST', 'U', 'SC')	-0.063794635	0.34502974
('FSD', 'ADD', 'TDD', 'ETD', 'U', 'SC')	-0.0640816	0.3088839
('ADD', 'TDD', 'ETD', 'BSFS', 'U')	-0.06411686	0.43302634
('DT', 'ADD', 'ETD', 'ST', 'BSFS', 'U')	-0.064174555	0.3786306
('DT', 'SDD', 'FSD', 'ST', 'BSFS', 'CT')	-0.064231515	0.44769838
('ADD', 'TDD', 'ETD', 'ST', 'U', 'SC')	-0.06427223	0.32920736
('DT', 'TDD', 'ETD', 'ST', 'CT', 'SC')	-0.06432307	0.33649656
('DT', 'FSD', 'TDD', 'ETD', 'BSFS', 'CT', 'SC')	-0.06432424	0.41365173
('DT', 'SDD', 'ADD', 'BSFS', 'CT', 'SC')	-0.064424895	0.42554417
('SDD', 'FSD', 'ETD', 'ST', 'BSFS', 'U', 'SC')	-0.06458558	0.4267089
('TDD', 'ETD', 'U')	-0.06459752	0.22617966
('DT', 'SDD', 'FSD', 'ADD', 'BSFS', 'CT', 'SC')	-0.064688034	0.43260497
('DT', 'SDD', 'TDD', 'ETD', 'U')	-0.06468964	0.29928935
('DT', 'SDD', 'FSD', 'TDD', 'ST', 'BSFS', 'U', 'SC')	-0.06478265	0.44383585
('DT', 'FSD', 'CT', 'SC')	-0.06485888	0.26175722
('SDD', 'FSD', 'ST', 'U', 'SC')	-0.06489065	0.33148912
('DT', 'SDD', 'TDD', 'ETD', 'BSFS', 'CT', 'SC')	-0.06506524	0.4222106
('SDD', 'FSD', 'ADD', 'TDD', 'ST', 'CT')	-0.065129176	0.32326612
('DT', 'SDD', 'TDD', 'ETD', 'U', 'SC')	-0.06520755	0.34203961
('DT', 'SDD', 'CT', 'SC')	-0.06523289	0.29303974
('ADD', 'TDD', 'BSFS', 'U')	-0.065296665	0.42590335
('SDD', 'FSD', 'ETD', 'BSFS', 'CT')	-0.065545455	0.44682235
('ADD', 'ETD', 'ST', 'U', 'SC')	-0.065711305	0.3111141
('DT', 'SDD', 'FSD', 'ETD', 'BSFS', 'CT')	-0.065751016	0.42619783
('FSD', 'TDD', 'ETD')	-0.06579941	0.6715979
('SDD', 'FSD', 'TDD', 'ETD', 'U')	-0.06621149	0.30993316
('DT', 'FSD', 'TDD', 'U', 'SC')	-0.06633473	0.29651645
('SDD', 'ADD', 'ETD', 'U', 'SC')	-0.066759504	0.3200568
('TDD', 'ST', 'BSFS', 'CT', 'SC')	-0.06713921	0.43273842
('DT', 'SDD', 'FSD', 'CT', 'SC')	-0.067250356	0.3096611
('FSD', 'TDD', 'ETD', 'ST', 'BSFS', 'U')	-0.06729037	0.4161947
('SDD', 'FSD', 'ADD', 'ETD', 'ST', 'BSFS', 'U', 'SC')	-0.06729837	0.43805707
('SDD', 'ADD', 'ETD', 'ST', 'U')	-0.06753095	0.31380722
('DT', 'SDD', 'FSD', 'ETD', 'ST', 'U')	-0.067763105	0.31642509
('DT', 'FSD', 'ADD', 'ST', 'BSFS', 'CT', 'SC')	-0.06805784	0.4294669
('SDD', 'FSD', 'ADD', 'TDD', 'BSFS', 'U')	-0.06812783	0.43512565
('ETD', 'ST', 'CT', 'SC')	-0.068681136	0.2909458
('SDD', 'ADD', 'ETD', 'U')	-0.06890599	0.28780314
('DT', 'FSD', 'ADD', 'TDD', 'ETD')	-0.06952848	0.6153647
('FSD', 'ADD', 'ST', 'BSFS', 'CT', 'SC')	-0.06959291	0.42768133
('FSD', 'ADD', 'TDD', 'BSFS', 'U')	-0.069611914	0.4497298
('TDD', 'ST', 'BSFS', 'CT')	-0.06980716	0.4439333
('ADD', 'TDD', 'U', 'SC')	-0.06989419	0.28241393
('DT', 'SDD', 'TDD', 'U', 'SC')	-0.0701487	0.32586214
('DT', 'SDD', 'FSD', 'ADD', 'ETD', 'BSFS', 'CT', 'SC')	-0.07015569	0.4474498
('SDD', 'FSD', 'TDD', 'ETD', 'ST', 'BSFS', 'U', 'SC')	-0.07021577	0.44363216
('SDD', 'ST', 'BSFS', 'CT')	-0.07024101	0.44221076
('DT', 'ETD', 'ST', 'U', 'SC')	-0.070482016	0.33295745
('ST', 'BSFS', 'CT')	-0.07050696	0.4277851
('DT', 'TDD', 'ETD', 'U')	-0.07121567	0.26438028
('SDD', 'FSD', 'ADD', 'TDD', 'BSFS', 'U', 'SC')	-0.07124766	0.45534518
('DT', 'SDD', 'FSD', 'ADD', 'TDD', 'ETD', 'BSFS', 'U', 'SC')	-0.07147339	0.45728683
('DT', 'FSD', 'ADD', 'ST', 'CT')	-0.07155633	0.2848068
('FSD', 'TDD', 'ST', 'CT', 'SC')	-0.07172701	0.32050037
('ADD', 'BSFS', 'CT', 'SC')	-0.07173929	0.4084624
('DT', 'SDD', 'ADD', 'TDD', 'ETD', 'BSFS', 'U')	-0.072191015	0.39232185
('DT', 'ADD', 'TDD', 'ETD', 'BSFS', 'U')	-0.07223499	0.42740223
('SDD', 'FSD', 'ADD', 'TDD', 'ST', 'BSFS', 'U')	-0.07231382	0.39192966
('DT', 'SDD', 'FSD', 'ADD', 'TDD', 'ETD', 'BSFS', 'U')	-0.0723569	0.43086502
('TDD', 'ETD', 'ST', 'BSFS', 'U')	-0.07239027	0.38814935
('DT', 'SDD', 'ST', 'BSFS', 'CT')	-0.07243205	0.4358226
('FSD', 'ADD', 'TDD')	-0.07263145	0.65492207
('DT', 'TDD', 'ETD', 'BSFS', 'CT', 'SC')	-0.072956204	0.41054136
('DT', 'SDD', 'ADD', 'TDD')	-0.07296126	0.719708
('DT', 'SDD', 'ADD', 'TDD', 'ST', 'BSFS', 'U', 'SC')	-0.07303726	0.39950484
('SDD', 'FSD', 'ADD', 'ETD', 'U')	-0.07316062	0.29570296
('DT', 'FSD', 'U')	-0.073210135	0.14967512
('SDD', 'FSD', 'ADD', 'TDD')	-0.073830724	0.71352315
('FSD', 'TDD', 'ETD', 'ST', 'U')	-0.07451082	0.31357217
('DT', 'SDD', 'ADD', 'ETD', 'ST', 'BSFS', 'U')	-0.07488629	0.39126107
('DT', 'SDD', 'FSD', 'TDD', 'BSFS', 'CT')	-0.074904665	0.46011782
('DT', 'FSD', 'ETD', 'ST', 'CT', 'SC')	-0.07504224	0.333149
('DT', 'ST', 'BSFS', 'CT')	-0.07512473	0.43702242
('FSD', 'ETD', 'ST', 'CT', 'SC')	-0.07545241	0.30468586
('SDD', 'TDD', 'ST', 'BSFS', 'U', 'SC')	-0.075603016	0.42099726
('SDD', 'FSD', 'CT', 'SC')	-0.07565134	0.2871319
('DT', 'SDD', 'FSD', 'TDD', 'ETD', 'ST', 'BSFS', 'U', 'SC')	-0.075840846	0.44367158
('FSD', 'ADD', 'ETD', 'U', 'SC')	-0.07606575	0.2864135
('DT', 'TDD', 'ST', 'CT', 'SC')	-0.076108485	0.33300218
('DT', 'ADD', 'TDD', 'ETD', 'ST', 'BSFS', 'U', 'SC')	-0.076151	0.42942363
('DT', 'FSD', 'ADD', 'ETD', 'BSFS', 'U')	-0.076438844	0.38420704
('SDD', 'ETD', 'ST', 'U', 'SC')	-0.07648302	0.32485518
('DT', 'ETD', 'ST', 'CT', 'SC')	-0.07652306	0.31648844
('FSD', 'ADD', 'ETD', 'ST', 'BSFS', 'U')	-0.077006534	0.42009917
('FSD', 'ETD', 'ST', 'BSFS', 'CT')	-0.07704038	0.41887978
('SDD', 'FSD', 'ST', 'BSFS', 'CT')	-0.077204004	0.4418886
('SDD', 'ADD', 'BSFS', 'CT', 'SC')	-0.07729698	0.43063056
('DT', 'FSD', 'ST', 'BSFS', 'CT')	-0.07732059	0.44393432
('DT', 'FSD', 'ADD', 'TDD', 'U', 'SC')	-0.07741474	0.31905383
('ETD', 'ST', 'BSFS', 'CT', 'SC')	-0.0774329	0.42216942
('SDD', 'FSD', 'ETD', 'ST', 'U')	-0.07774007	0.30769086
('DT', 'SDD', 'ADD', 'TDD', 'ST', 'BSFS', 'U')	-0.077988386	0.4056055
('SDD', 'ADD', 'TDD')	-0.07827524	0.7320497
('SDD', 'ADD', 'TDD', 'BSFS', 'U')	-0.07852304	0.4230628
('DT', 'FSD', 'TDD', 'ETD', 'ST', 'CT', 'SC')	-0.0789737	0.34334072
('SDD', 'ADD', 'ETD', 'ST', 'BSFS', 'U', 'SC')	-0.07904845	0.39401034
('FSD', 'ADD', 'ETD', 'BSFS', 'U')	-0.07912297	0.4151696
('DT', 'ADD', 'BSFS', 'CT', 'SC')	-0.079188704	0.38648698
('SDD', 'ADD', 'ETD', 'ST', 'BSFS', 'U')	-0.07927485	0.40637228
('DT', 'SDD', 'FSD', 'ADD', 'TDD')	-0.07949032	0.7215666
('DT', 'SDD', 'FSD', 'ETD', 'ST', 'BSFS', 'U', 'SC')	-0.07957292	0.44325554
('SDD', 'ADD', 'TDD', 'ST', 'BSFS', 'U', 'SC')	-0.07976752	0.4355942
('DT', 'SDD', 'ST', 'BSFS', 'CT', 'SC')	-0.08018962	0.44571015
('FSD', 'ADD', 'TDD', 'ETD', 'ST', 'BSFS', 'U', 'SC')	-0.08034212	0.44385234
('DT', 'CT', 'SC')	-0.080412425	0.2596861
('FSD', 'ADD', 'TDD', 'ST', 'BSFS', 'U')	-0.08067437	0.4334551
('SDD', 'ADD', 'TDD', 'ETD', 'BSFS', 'U', 'SC')	-0.08089829	0.4003232
('DT', 'ADD', 'TDD', 'BSFS', 'U')	-0.08117494	0.43145332
('DT', 'FSD', 'ADD', 'TDD', 'ETD', 'BSFS', 'U')	-0.08151917	0.44869107
('DT', 'FSD', 'ADD', 'TDD', 'ST', 'BSFS', 'U', 'SC')	-0.081630126	0.4140735
('SDD', 'ADD', 'TDD', 'ETD', 'BSFS', 'U')	-0.08172967	0.42063913
('DT', 'FSD', 'TDD', 'ETD')	-0.08194465	0.60593307
('DT', 'SDD', 'FSD', 'TDD', 'ETD', 'U')	-0.081949	0.32031867
('DT', 'ETD', 'ST', 'U')	-0.082124084	0.28168926
('FSD', 'ADD', 'TDD', 'ST', 'BSFS', 'U', 'SC')	-0.08252974	0.4176154
('FSD', 'ETD', 'ST', 'BSFS', 'CT', 'SC')	-0.0827235	0.4226759
('ADD', 'ETD', 'ST', 'U')	-0.08299234	0.28110388
('DT', 'SDD', 'ADD', 'ETD', 'BSFS', 'U')	-0.08404259	0.41314575
('FSD', 'ADD', 'TDD', 'ETD', 'ST', 'BSFS', 'U')	-0.08405166	0.42857167
('SDD', 'FSD', 'ADD', 'ETD', 'BSFS', 'U', 'SC')	-0.084179536	0.4435277
('SDD', 'ADD', 'TDD', 'ST', 'BSFS', 'U')	-0.08422487	0.40900043
('TDD', 'ETD', 'ST', 'U')	-0.084587045	0.30332902
('DT', 'SDD', 'ADD', 'ETD', 'U', 'SC')	-0.08464186	0.34567964
('SDD', 'FSD', 'TDD')	-0.08464336	0.7868419
('DT', 'SDD', 'ADD', 'TDD', 'BSFS', 'U')	-0.08465799	0.42138484
('DT', 'SDD', 'ADD')	-0.08480462	0.733653
('ADD', 'TDD', 'ETD', 'ST', 'BSFS', 'U')	-0.08487888	0.41348255
('DT', 'FSD', 'TDD', 'ST', 'BSFS', 'U', 'SC')	-0.08522205	0.44566238
('DT', 'SDD', 'FSD', 'TDD', 'ETD', 'BSFS', 'U')	-0.08544624	0.4284013
('DT', 'SDD', 'TDD', 'ETD', 'ST', 'BSFS', 'U')	-0.08575186	0.41493
('FSD', 'ADD', 'ETD', 'BSFS', 'U', 'SC')	-0.085935645	0.4173927
('SDD', 'FSD', 'TDD', 'ETD', 'BSFS', 'U', 'SC')	-0.08613168	0.45086107
('DT', 'FSD', 'ADD', 'U', 'SC')	-0.086247966	0.29856232
('SDD', 'FSD', 'ADD', 'ETD', 'BSFS', 'U')	-0.08643056	0.4037279
('SDD', 'FSD', 'TDD', 'ETD', 'BSFS', 'U')	-0.08682482	0.41521832
('SDD', 'ADD', 'TDD', 'BSFS', 'U', 'SC')	-0.0869149	0.4120141
('DT', 'SDD', 'FSD', 'ADD', 'ETD', 'BSFS', 'U', 'SC')	-0.08713956	0.4023854
('SDD', 'FSD', 'TDD', 'ETD', 'BSFS', 'CT', 'SC')	-0.0871831	0.44476426
('DT', 'SDD', 'ST', 'U', 'SC')	-0.08758433	0.3388539
('DT', 'FSD', 'ETD', 'U', 'SC')	-0.08782205	0.29584742
('DT', 'ADD', 'ETD', 'ST', 'BSFS', 'U', 'SC')	-0.08785368	0.40259734
('SDD', 'TDD', 'ETD', 'ST', 'BSFS', 'U', 'SC')	-0.08789623	0.43731633
('ETD', 'BSFS', 'CT', 'SC')	-0.08832529	0.39787933
('FSD', 'TDD', 'ETD', 'ST', 'U', 'SC')	-0.08834459	0.34254345
('DT', 'SDD', 'FSD', 'ADD', 'TDD', 'ETD')	-0.08856622	0.6643848
('ADD', 'TDD', 'ST', 'BSFS', 'U')	-0.0888444	0.39495963
('SDD', 'FSD', 'ADD', 'BSFS', 'CT', 'SC')	-0.08901277	0.43778887
('SDD', 'ETD', 'ST', 'U')	-0.08920336	0.30006364
('ADD', 'ETD', 'BSFS', 'U')	-0.08944577	0.414256
('TDD', 'ETD', 'ST', 'U', 'SC')	-0.089586176	0.3230925
('FSD', 'ETD', 'BSFS', 'CT', 'SC')	-0.089618534	0.41034526
('DT', 'FSD', 'ETD', 'ST', 'BSFS', 'CT', 'SC')	-0.08967799	0.40553543
('DT', 'ADD', 'ETD', 'BSFS', 'U')	-0.08984352	0.4141773
('SDD', 'ETD', 'U', 'SC')	-0.09005896	0.30564332
('SDD', 'FSD', 'ADD', 'ST', 'BSFS', 'U')	-0.090537556	0.41607854
('DT', 'SDD', 'ST', 'CT', 'SC')	-0.090807445	0.34572867
('DT', 'FSD', 'ETD', 'ST', 'U')	-0.09119447	0.3050492
('FSD', 'ST', 'BSFS', 'CT')	-0.09134483	0.43357766
('ADD', 'ETD', 'ST', 'BSFS', 'U')	-0.0914083	0.37392464
('DT', 'SDD', 'ADD', 'TDD', 'ETD', 'BSFS', 'U', 'SC')	-0.092386775	0.43813935
('FSD', 'ADD', 'BSFS', 'CT', 'SC')	-0.09251003	0.38869736
('DT', 'SDD', 'FSD', 'ADD', 'TDD', 'BSFS', 'U')	-0.09265106	0.44377878
('DT', 'SDD', 'FSD', 'U')	-0.09265893	0.24585485
('DT', 'SDD', 'FSD', 'ADD')	-0.09276704	0.7354479
('FSD', 'ADD', 'TDD', 'BSFS', 'U', 'SC')	-0.09286142	0.47175628
('DT', 'SDD', 'FSD', 'ADD', 'TDD', 'BSFS', 'U', 'SC')	-0.09308692	0.46069545
('SDD', 'FSD', 'ADD')	-0.093167275	0.7459043
('DT', 'FSD', 'ADD', 'TDD')	-0.09324405	0.6446491
('DT', 'SDD', 'ADD', 'ST', 'BSFS', 'U', 'SC')	-0.09331081	0.4270771
('SDD', 'ETD', 'BSFS', 'CT', 'SC')	-0.093479075	0.4318771
('ADD', 'TDD', 'BSFS', 'U', 'SC')	-0.09352268	0.4158098
('SDD', 'CT', 'SC')	-0.09394285	0.28770968
('DT', 'FSD', 'ADD', 'TDD', 'BSFS', 'U', 'SC')	-0.09420588	0.4350362
('SDD', 'TDD', 'ETD', 'ST', 'BSFS', 'U')	-0.094257526	0.42456886
('FSD', 'ETD', 'ST', 'BSFS', 'U')	-0.09433806	0.4288884
('DT', 'FSD', 'ETD', 'ST', 'BSFS', 'U')	-0.09445697	0.43505803
('DT', 'SDD', 'ADD', 'TDD', 'ETD')	-0.09450293	0.6903586
('FSD', 'ETD', 'ST', 'U', 'SC')	-0.094829984	0.3259567
('SDD', 'ST', 'U', 'SC')	-0.0948728	0.31881127
('DT', 'TDD', 'ETD', 'ST', 'BSFS', 'U', 'SC')	-0.094950505	0.40721986
('DT', 'TDD', 'ETD', 'ST', 'U', 'SC')	-0.09506476	0.32738566
('FSD', 'ETD', 'U')	-0.09510141	0.18308835
('ADD', 'U', 'SC')	-0.095235944	0.24526192
('FSD', 'ADD', 'ETD', 'ST', 'BSFS', 'U', 'SC')	-0.09563034	0.45131445
('DT', 'FSD', 'TDD', 'ST', 'CT', 'SC')	-0.09567426	0.3466048
('DT', 'ETD', 'BSFS', 'CT', 'SC')	-0.09651497	0.41433355
('DT', 'FSD', 'ADD', 'ETD', 'ST', 'BSFS', 'U', 'SC')	-0.096770614	0.45275325
('SDD', 'ADD', 'ETD', 'BSFS', 'U')	-0.096906506	0.43040028
('DT', 'FSD', 'ADD', 'BSFS', 'CT', 'SC')	-0.09698533	0.38828537
('SDD', 'ADD', 'TDD', 'ETD', 'ST', 'BSFS', 'U', 'SC')	-0.09706804	0.4075441
('ST', 'CT', 'SC')	-0.09709639	0.3160283
('TDD', 'ETD', 'BSFS', 'U')	-0.09725229	0.42523652
('SDD', 'FSD', 'ADD', 'ST', 'BSFS', 'U', 'SC')	-0.097476125	0.45563686
('DT', 'FSD', 'ADD', 'TDD', 'ETD', 'BSFS', 'U', 'SC')	-0.09772928	0.46926767
('ADD', 'TDD', 'ETD', 'ST', 'BSFS', 'U', 'SC')	-0.098100744	0.43737555
('SDD', 'FSD', 'ST', 'U')	-0.09816479	0.2852011
('SDD', 'FSD', 'ETD', 'ST', 'BSFS', 'U')	-0.0983858	0.41398793
('DT', 'ADD', 'TDD', 'ST', 'BSFS', 'U', 'SC')	-0.09855645	0.43612286
('FSD', 'ADD', 'ST', 'BSFS', 'U')	-0.09910788	0.4220523
('ADD', 'TDD', 'ETD', 'BSFS', 'U', 'SC')	-0.099380665	0.44262603
('ADD', 'BSFS', 'U')	-0.09995845	0.4117967
('DT', 'SDD', 'FSD', 'ADD', 'SC')	-0.10017057	0.7362772
('DT', 'SDD', 'TDD', 'ETD', 'ST', 'BSFS', 'U', 'SC')	-0.10026786	0.435559
('DT', 'SDD', 'TDD', 'ST', 'BSFS', 'U', 'SC')	-0.10034772	0.44190368
('DT', 'TDD', 'ETD', 'BSFS', 'U')	-0.10037842	0.4282469
('DT', 'FSD', 'ETD', 'BSFS', 'CT', 'SC')	-0.10078417	0.414067
('TDD', 'ETD', 'ST', 'BSFS', 'U', 'SC')	-0.10086297	0.41460717
('DT', 'SDD', 'TDD')	-0.10092271	0.8725582
('DT', 'SDD', 'FSD', 'TDD')	-0.10107294	0.79478973
('DT', 'ST', 'BSFS', 'U')	-0.10121318	0.39321622
('FSD', 'TDD', 'ETD', 'ST', 'BSFS', 'U', 'SC')	-0.10141451	0.45568797
('SDD', 'ETD', 'U')	-0.10145966	0.25741288
('DT', 'SDD', 'FSD', 'ADD', 'ETD', 'BSFS', 'U')	-0.10159364	0.414983
('ETD', 'ST', 'BSFS', 'U')	-0.102249905	0.4299324
('DT', 'SDD', 'ETD', 'BSFS', 'CT', 'SC')	-0.102570735	0.3908494
('SDD', 'FSD', 'TDD', 'BSFS', 'U')	-0.10264136	0.38970777
('DT', 'FSD', 'ADD', 'TDD', 'ST', 'BSFS', 'U')	-0.10285721	0.43397686
('DT', 'SDD', 'FSD', 'TDD', 'ETD', 'ST', 'BSFS', 'U')	-0.10288695	0.43576133
('FSD', 'TDD', 'ST', 'BSFS', 'CT', 'SC')	-0.10297196	0.4439748
('DT', 'TDD', 'ST', 'BSFS', 'U', 'SC')	-0.10317313	0.43480825
('DT', 'FSD', 'TDD', 'ETD', 'ST', 'BSFS', 'U', 'SC')	-0.10322342	0.45586678
('DT', 'FSD', 'TDD', 'ETD', 'U', 'SC')	-0.10336772	0.3204202
('DT', 'SDD', 'U')	-0.10382728	0.22424267
('SDD', 'FSD', 'ADD', 'BSFS', 'U')	-0.10411388	0.4274848
('DT', 'SDD', 'FSD', 'ETD', 'U')	-0.10421291	0.29044843
('DT', 'FSD', 'TDD', 'ETD', 'ST', 'BSFS', 'U')	-0.10421402	0.43086398
('DT', 'SDD', 'ETD', 'ST', 'BSFS', 'U', 'SC')	-0.104371846	0.43068263
('TDD', 'ETD', 'U', 'SC')	-0.10447053	0.2765254
('ETD', 'U', 'SC')	-0.104707636	0.25070193
('ETD', 'ST', 'U', 'SC')	-0.10477681	0.3127645
('DT', 'SDD', 'FSD', 'ST', 'BSFS', 'CT', 'SC')	-0.10493781	0.46510318
('DT', 'ETD', 'ST', 'BSFS', 'U')	-0.10517398	0.43049872
('SDD', 'FSD', 'ETD', 'U')	-0.10552103	0.28236148
('DT', 'SDD', 'TDD', 'ETD')	-0.1055979	0.75997466
('SDD', 'FSD', 'ADD', 'TDD', 'ETD')	-0.10595783	0.6866469
('SDD', 'ADD', 'ETD', 'BSFS', 'U', 'SC')	-0.10615291	0.40659407
('ETD', 'ST', 'U')	-0.106171906	0.25964916
('SDD', 'U', 'SC')	-0.106221676	0.29134396
('ADD', 'ETD', 'U', 'SC')	-0.10626097	0.2757717
('ADD', 'TDD', 'ST', 'BSFS', 'U', 'SC')	-0.106293574	0.4129755
('DT', 'TDD', 'BSFS', 'CT', 'SC')	-0.10667444	0.41591576
('DT', 'SDD', 'FSD', 'TDD', 'ETD', 'BSFS', 'U', 'SC')	-0.107029706	0.4578273
('DT', 'SDD', 'ADD', 'ETD', 'BSFS', 'U', 'SC')	-0.10712099	0.4018358
('TDD', 'BSFS', 'CT', 'SC')	-0.107214496	0.41292965
('FSD', 'ST', 'U', 'SC')	-0.10737579	0.29115942
('DT', 'SDD', 'FSD', 'TDD', 'ST', 'BSFS', 'CT', 'SC')	-0.10745429	0.46064147
('SDD', 'TDD', 'ETD', 'BSFS', 'U', 'SC')	-0.10781908	0.40722445
('DT', 'TDD', 'ETD', 'ST', 'BSFS', 'U')	-0.108084336	0.42682752
('DT', 'SDD', 'TDD', 'BSFS', 'CT', 'SC')	-0.10808573	0.41240236
('FSD', 'TDD', 'ST', 'BSFS', 'CT')	-0.10809161	0.46087208
('SDD', 'FSD', 'ADD', 'TDD', 'ETD', 'SC')	-0.1084109	0.68422365
('DT', 'SDD', 'FSD', 'TDD', 'BSFS', 'U', 'SC')	-0.10887969	0.44573593
('DT', 'FSD', 'TDD', 'ST', 'BSFS', 'CT', 'SC')	-0.109038986	0.4444033
('SDD', 'FSD', 'ADD', 'TDD', 'SC')	-0.109459534	0.724145
('DT', 'SDD', 'ETD', 'U', 'SC')	-0.10948868	0.3269417
('DT', 'SDD', 'U', 'SC')	-0.109895185	0.30719918
('FSD', 'TDD', 'ETD', 'BSFS', 'U')	-0.11001331	0.43797123
('FSD', 'TDD', 'ETD', 'BSFS', 'U', 'SC')	-0.11004184	0.45918152
('DT', 'SDD', 'FSD', 'ADD', 'TDD', 'SC')	-0.11053512	0.69689757
('DT', 'SDD', 'ETD', 'ST', 'U')	-0.11063119	0.32226303
('ADD', 'TDD', 'ETD', 'U', 'SC')	-0.11105696	0.29956174
('DT', 'FSD', 'ADD', 'TDD', 'ETD', 'U', 'SC')	-0.11157232	0.33679798
('ST', 'U', 'SC')	-0.11165456	0.29363334
('SDD', 'FSD', 'ADD', 'TDD', 'ETD', 'ST', 'SC')	-0.11173826	0.6728141
('ADD', 'ETD', 'ST', 'BSFS', 'U', 'SC')	-0.11185621	0.43517163
('DT', 'TDD', 'ST', 'BSFS', 'CT', 'SC')	-0.11201384	0.44485265
('SDD', 'FSD', 'ST', 'CT', 'SC')	-0.11239106	0.33409083
('DT', 'ADD', 'TDD', 'ST', 'BSFS', 'U')	-0.11242697	0.420535
('DT', 'ADD', 'BSFS', 'U')	-0.11247637	0.41682118
('DT', 'FSD', 'ADD', 'ETD', 'BSFS', 'U', 'SC')	-0.11259933	0.45453593
('FSD', 'BSFS', 'CT')	-0.11268869	0.37970915
('TDD', 'BSFS', 'U')	-0.1127534	0.41357657
('SDD', 'ADD', 'TDD', 'ETD')	-0.11292869	0.69589126
('TDD', 'ST', 'BSFS', 'U', 'SC')	-0.113269046	0.42757285
('DT', 'SDD', 'FSD', 'TDD', 'ETD')	-0.11333122	0.70931077
('SDD', 'FSD', 'TDD', 'BSFS', 'CT', 'SC')	-0.113413654	0.45800248
('DT', 'BSFS', 'CT', 'SC')	-0.11415692	0.4343152
('DT', 'ST', 'CT', 'SC')	-0.11422291	0.32813773
('SDD', 'ST', 'BSFS', 'CT', 'SC')	-0.11433758	0.4548033
('SDD', 'FSD', 'ADD', 'SC')	-0.11436546	0.7576326
('SDD', 'FSD', 'TDD', 'BSFS', 'U', 'SC')	-0.114580624	0.44469798
('DT', 'FSD', 'TDD', 'ETD', 'BSFS', 'U')	-0.11464729	0.44165668
('DT', 'SDD', 'FSD', 'ST', 'U')	-0.11465966	0.3110745
('DT', 'FSD', 'ETD', 'ST', 'U', 'SC')	-0.11466539	0.34785894
('DT', 'FSD', 'U', 'SC')	-0.114704736	0.27356833
('DT', 'FSD', 'ADD', 'TDD', 'ETD', 'ST')	-0.114807576	0.68569005
('SDD', 'ADD', 'ST', 'BSFS', 'U')	-0.11537353	0.41981933
('DT', 'FSD', 'ST', 'U', 'SC')	-0.11550215	0.3333767
('DT', 'SDD', 'FSD', 'ETD', 'BSFS', 'CT', 'SC')	-0.11571097	0.4389019
('FSD', 'CT', 'SC')	-0.11579773	0.22726087
('DT', 'ADD', 'TDD', 'U', 'SC')	-0.11583131	0.30657637
('DT', 'SDD', 'FSD', 'ADD', 'TDD', 'ETD', 'ST', 'SC')	-0.115867294	0.66600394
('DT', 'FSD', 'TDD', 'ETD', 'BSFS', 'U', 'SC')	-0.11600835	0.4590338
('DT', 'TDD', 'U', 'SC')	-0.11640187	0.28289428
('SDD', 'TDD', 'ETD', 'BSFS', 'U')	-0.116731115	0.3866874
('SDD', 'TDD', 'ETD')	-0.117203385	0.78466564
('DT', 'SDD', 'FSD', 'TDD', 'BSFS', 'CT', 'SC')	-0.117339805	0.45073164
('SDD', 'ST', 'CT')	-0.11762453	0.27087432
('SDD', 'ADD', 'BSFS', 'U')	-0.11778219	0.40673754
('DT', 'SDD', 'FSD', 'ADD', 'TDD', 'ETD', 'ST')	-0.118198045	0.69290835
('DT', 'ST', 'BSFS', 'CT', 'SC')	-0.11834644	0.45876187
('FSD', 'ADD', 'ETD')	-0.118457444	0.61697966
('DT', 'FSD', 'ADD', 'ST', 'BSFS', 'U')	-0.11851406	0.43064946
('FSD', 'ETD', 'ST', 'U')	-0.118643865	0.28138247
('DT', 'TDD', 'ETD')	-0.118670456	0.6885159
('DT', 'SDD', 'FSD', 'ADD', 'ST', 'BSFS', 'U')	-0.11870202	0.43866965
('ADD', 'ST', 'BSFS', 'U')	-0.11872665	0.4167008
('DT', 'SDD', 'FSD', 'ADD', 'ETD')	-0.118936084	0.706873
('DT', 'ADD', 'ETD', 'U')	-0.11913415	0.25929302
('DT', 'ADD', 'TDD', 'BSFS', 'U', 'SC')	-0.119244926	0.4576635
('DT', 'SDD', 'FSD', 'ADD', 'BSFS', 'U')	-0.11979372	0.43838787
('SDD', 'FSD', 'TDD', 'ST', 'BSFS', 'U')	-0.11996277	0.43210557
('SDD', 'FSD', 'ADD', 'TDD', 'ETD', 'ST')	-0.12064791	0.71526486
('DT', 'TDD', 'BSFS', 'U')	-0.12068525	0.38748786
('ST', 'BSFS', 'U')	-0.12071867	0.4199406
('DT', 'FSD', 'TDD')	-0.12072483	0.6907428
('FSD', 'TDD', 'BSFS', 'U')	-0.120860554	0.40445653
('DT', 'ADD', 'ST', 'BSFS', 'U')	-0.120969266	0.43152687
('SDD', 'TDD', 'BSFS', 'CT', 'SC')	-0.12106278	0.44733965
('DT', 'ADD', 'TDD')	-0.12111328	0.65623355
('DT', 'BSFS', 'CT')	-0.12113587	82.206566
('DT', 'SDD', 'FSD', 'ST', 'BSFS', 'U')	-0.12151276	0.4263447
('DT', 'FSD', 'ADD', 'BSFS', 'U')	-0.12160316	0.43136737
('DT', 'FSD', 'ADD', 'ETD')	-0.121605776	0.621974
('DT', 'FSD', 'ST', 'BSFS', 'U')	-0.12198169	0.4286989
('SDD', 'ST', 'U')	-0.12220029	0.2719122
('DT', 'SDD', 'TDD', 'BSFS', 'U')	-0.122249454	0.41171122
('DT', 'SDD', 'FSD', 'ADD', 'BSFS', 'U', 'SC')	-0.1222798	0.43338922
('DT', 'SDD', 'TDD', 'ETD', 'BSFS', 'U')	-0.12246205	0.42622674
('DT', 'FSD', 'ETD', 'U')	-0.12250982	0.23110986
('SDD', 'TDD', 'BSFS', 'U')	-0.12267125	0.41056645
('DT', 'ADD', 'TDD', 'ETD', 'BSFS', 'U', 'SC')	-0.122944914	0.4297859
('SDD', 'FSD', 'ADD', 'BSFS', 'U', 'SC')	-0.12298359	0.4491252
('SDD', 'FSD', 'ST', 'BSFS', 'CT', 'SC')	-0.12310786	0.46693185
('DT', 'SDD', 'ADD', 'TDD', 'BSFS', 'U', 'SC')	-0.1232522	0.45570257
('SDD', 'FSD', 'ADD', 'TDD', 'ST')	-0.1237416	0.7160229
('FSD', 'ADD', 'ST', 'BSFS', 'U', 'SC')	-0.12377724	0.42022926
('SDD', 'FSD', 'U')	-0.12420934	0.22437929
('DT', 'FSD', 'BSFS', 'CT', 'SC')	-0.12449639	0.42933524
('SDD', 'FSD', 'ETD', 'BSFS', 'U', 'SC')	-0.1247749	0.4429095
('DT', 'ETD', 'BSFS', 'U')	-0.12496226	0.38922843
('FSD', 'TDD', 'ST', 'BSFS', 'U')	-0.12507485	0.4113634
('DT', 'SDD', 'ETD', 'ST', 'BSFS', 'U')	-0.12548654	0.42115152
('ADD', 'ETD', 'BSFS', 'U', 'SC')	-0.12580416	0.44614992
('DT', 'SDD', 'FSD', 'TDD', 'BSFS', 'U')	-0.12588054	0.4326545
('ETD', 'BSFS', 'U')	-0.12592039	0.37876078
('DT', 'ST', 'U', 'SC')	-0.12592298	0.3160846
('FSD', 'ADD', 'TDD', 'ETD', 'ST')	-0.1259905	0.6954572
('DT', 'SDD', 'FSD', 'ADD', 'TDD', 'ETD', 'SC')	-0.12613624	0.6707995
('SDD', 'ADD', 'TDD', 'ST')	-0.12665126	0.7226412
('DT', 'ADD', 'TDD', 'ETD')	-0.12669939	0.638422
('DT', 'FSD', 'ST', 'BSFS', 'CT', 'SC')	-0.12680393	0.4221195
('DT', 'SDD', 'ADD', 'ETD')	-0.12684363	0.69940454
('SDD', 'ST', 'CT', 'SC')	-0.12689607	0.32926834
('SDD', 'ADD', 'ST', 'BSFS', 'U', 'SC')	-0.12690209	0.44077587
('DT', 'SDD', 'ST', 'CT')	-0.12734349	0.2931559
('SDD', 'ETD', 'ST', 'BSFS', 'U')	-0.12761757	0.4317611
('DT', 'FSD', 'TDD', 'BSFS', 'U', 'SC')	-0.12769246	0.42571878
('BSFS', 'CT', 'SC')	-0.12792532	0.48252714
('DT', 'SDD', 'BSFS', 'CT', 'SC')	-0.12797904	0.43536142
('DT', 'SDD', 'FSD', 'ETD', 'ST', 'BSFS', 'U')	-0.1282701	0.43812025
('DT', 'SDD', 'FSD', 'TDD', 'ETD', 'ST')	-0.12836844	0.67597526
('SDD', 'FSD', 'TDD', 'ETD', 'ST')	-0.12847824	0.6913715
('ST', 'BSFS', 'CT', 'SC')	-0.12859413	0.46249932
('DT', 'SDD', 'FSD', 'ST', 'CT', 'SC')	-0.1286813	0.35749766
('SDD', 'ADD', 'TDD', 'ETD', 'ST')	-0.1287695	0.7058008
('DT', 'FSD', 'TDD', 'BSFS', 'CT', 'SC')	-0.12926069	0.4455128
('DT', 'FSD', 'ADD', 'TDD', 'ST')	-0.12928386	0.7111366
('TDD', 'ETD', 'BSFS', 'U', 'SC')	-0.12931196	0.44644052
('SDD', 'ADD', 'TDD', 'ETD', 'ST', 'SC')	-0.12940471	0.6904012
('DT', 'SDD', 'BSFS', 'CT')	-0.12961936	0.4348764
('FSD', 'TDD', 'BSFS', 'CT', 'SC')	-0.12974389	0.41211736
('SDD', 'FSD', 'ADD', 'TDD', 'ST', 'SC')	-0.12998393	0.68916166
('DT', 'FSD', 'ADD')	-0.13013516	0.6996793
('SDD', 'ETD', 'ST', 'BSFS', 'U', 'SC')	-0.13024229	0.4498067
('DT', 'SDD', 'TDD', 'ETD', 'BSFS', 'U', 'SC')	-0.130766	0.44984257
('SDD', 'ETD', 'BSFS', 'U')	-0.1307908	0.4055238
('FSD', 'ST', 'BSFS', 'U')	-0.13094912	0.39589632
('DT', 'SDD', 'ADD', 'TDD', 'ETD', 'ST')	-0.13103408	0.69222
('FSD', 'ST', 'CT', 'SC')	-0.13149543	0.31724903
('DT', 'SDD', 'FSD', 'ST', 'CT')	-0.13164571	0.29237947
('FSD', 'TDD', 'ST', 'BSFS', 'U', 'SC')	-0.13165337	0.46592367
('DT', 'SDD', 'TDD', 'ST', 'BSFS', 'U')	-0.13171579	0.4214612
('SDD', 'FSD', 'ST', 'BSFS', 'U', 'SC')	-0.13200542	0.44661438
('DT', 'ADD', 'ETD', 'BSFS', 'U', 'SC')	-0.13210115	0.44461492
('DT', 'SDD', 'ADD', 'BSFS', 'U')	-0.13215603	0.41621476
('FSD', 'ADD', 'BSFS', 'U', 'SC')	-0.13225058	0.46057796
('FSD', 'TDD', 'BSFS', 'U', 'SC')	-0.13236828	0.45267618
('SDD', 'ADD', 'TDD', 'ETD', 'SC')	-0.13237038	0.71670365
('DT', 'SDD', 'FSD', 'ADD', 'TDD', 'ST')	-0.13253605	0.6937802
('DT', 'SDD', 'FSD', 'ETD', 'BSFS', 'U')	-0.13356379	0.40494016
('SDD', 'FSD', 'ADD', 'ETD')	-0.1338699	0.7309526
('DT', 'SDD', 'ADD', 'ST', 'BSFS', 'U')	-0.13393985	0.43521544
('DT', 'FSD', 'ADD', 'BSFS', 'U', 'SC')	-0.13394897	0.45543566
('DT', 'FSD', 'ADD', 'ETD', 'U', 'SC')	-0.13396303	0.3171809
('DT', 'SDD', 'ST', 'U')	-0.13421828	0.2968997
('SDD', 'FSD', 'ST', 'BSFS', 'U')	-0.13428454	0.42234918
('FSD', 'ST', 'U')	-0.13447666	0.2249414
('FSD', 'BSFS', 'CT', 'SC')	-0.13450757	0.43932542
('DT', 'TDD', 'ETD', 'BSFS', 'U', 'SC')	-0.13501409	0.44909048
('DT', 'SDD', 'FSD', 'TDD', 'ST', 'BSFS', 'U')	-0.1353129	0.43671796
('DT', 'ADD', 'U', 'SC')	-0.13536848	0.27975348
('FSD', 'ETD', 'SC')	-0.13611919	0.7336432
('DT', 'SDD', 'FSD', 'ADD', 'TDD', 'ST', 'SC')	-0.13672705	0.6838264
('ADD', 'ST', 'BSFS', 'U', 'SC')	-0.1367342	0.41621968
('SDD', 'FSD', 'ETD', 'BSFS', 'CT', 'SC')	-0.13694103	0.44286272
('DT', 'TDD', 'ST', 'BSFS', 'U')	-0.13755488	0.41412738
('FSD', 'ADD', 'TDD', 'ETD', 'SC')	-0.13811736	0.6750503
('DT', 'SDD', 'ADD', 'TDD', 'ETD', 'ST', 'SC')	-0.13828117	0.687808
('DT', 'ADD', 'TDD', 'ETD', 'ST')	-0.13836978	0.7162359
('SDD', 'BSFS', 'CT', 'SC')	-0.13858461	0.44811383
('DT', 'SDD', 'FSD', 'ADD', 'TDD', 'ST', 'BSFS')	-0.13890536	0.8243275
('DT', 'SDD', 'FSD', 'ADD', 'TDD', 'ETD', 'ST', 'BSFS')	-0.1393954	0.775337
('DT', 'SDD', 'ADD', 'TDD', 'ST')	-0.13970414	0.7120958
('DT', 'SDD', 'ETD', 'U')	-0.1405094	0.27647808
('SDD', 'ADD', 'BSFS', 'U', 'SC')	-0.14055192	0.44497186
('DT', 'SDD', 'FSD', 'ST', 'BSFS', 'U', 'SC')	-0.14061521	0.4229717
('SDD', 'FSD', 'ADD', 'ETD', 'SC')	-0.14112097	0.69698083
('DT', 'SDD', 'FSD', 'BSFS', 'CT')	-0.14121686	0.44924757
('SDD', 'FSD', 'TDD', 'SC')	-0.1421671	0.77740216
('FSD', 'ST', 'CT')	-0.14232054	0.22654325
('SDD', 'TDD', 'BSFS', 'U', 'SC')	-0.14242078	0.4413351
('FSD', 'ADD', 'BSFS', 'U')	-0.14244224	0.4165456
('SDD', 'ETD', 'BSFS', 'U', 'SC')	-0.14292012	0.40452588
('DT', 'SDD', 'ETD', 'BSFS', 'U')	-0.14302294	0.42271394
('DT', 'FSD', 'ADD', 'ST', 'BSFS', 'U', 'SC')	-0.14302585	0.4601721
('DT', 'SDD', 'FSD', 'ETD', 'BSFS', 'U', 'SC')	-0.14335987	0.45535985
('DT', 'FSD', 'TDD', 'ETD', 'ST')	-0.14358166	0.7112115
('FSD', 'ETD', 'ST', 'BSFS', 'U', 'SC')	-0.14384966	0.4672161
('SDD', 'FSD', 'TDD', 'ETD')	-0.14415577	0.7630749
('DT', 'FSD', 'ETD', 'BSFS', 'U')	-0.14435127	0.41848478
('DT', 'SDD', 'CT')	-0.14461921	0.21854188
('SDD', 'FSD', 'ETD', 'BSFS', 'U')	-0.14487635	0.41714278
('FSD', 'ST', 'BSFS', 'CT', 'SC')	-0.14490385	0.44231603
('DT', 'FSD', 'TDD', 'BSFS', 'U')	-0.14491145	0.40621853
('DT', 'SDD', 'ADD', 'TDD', 'ETD', 'SC')	-0.1449349	0.69817775
('DT', 'SDD', 'ADD', 'TDD', 'ETD', 'ST', 'BSFS')	-0.14497553	0.81767315
('FSD', 'TDD', 'SC')	-0.14500016	0.78239053
('DT', 'SDD', 'FSD', 'BSFS', 'CT', 'SC')	-0.14508389	0.4362695
('DT', 'SDD', 'FSD', 'TDD', 'SC')	-0.14514613	0.7499676
('FSD', 'TDD', 'ETD', 'SC')	-0.14534236	0.7033057
('SDD', 'BSFS', 'CT')	-0.14539717	0.42684403
('FSD', 'ETD', 'BSFS', 'U', 'SC')	-0.14544085	0.45180738
('DT', 'ADD', 'TDD', 'ST')	-0.14544484	0.74639875
('DT', 'SDD', 'ST', 'BSFS', 'U')	-0.1459038	0.42761
('FSD', 'U', 'SC')	-0.14594603	0.23886277
('DT', 'FSD', 'BSFS', 'CT')	-0.145961	0.405349
('DT', 'FSD', 'ADD', 'TDD', 'ETD', 'ST', 'BSFS')	-0.147065	0.7430441
('DT', 'SDD', 'FSD', 'ADD', 'ETD', 'ST')	-0.14710248	0.70968753
('FSD', 'ADD', 'TDD', 'ST')	-0.1475214	0.72384006
('DT', 'FSD', 'ADD', 'TDD', 'ETD', 'ST', 'SC')	-0.14813091	0.67210895
('DT', 'SDD', 'ETD')	-0.14818478	0.81006646
('SDD', 'FSD', 'ETD')	-0.1487854	0.8418512
('SDD', 'ADD', 'ETD')	-0.14901438	0.69044524
('SDD', 'ADD', 'SC')	-0.14902234	0.77801436
('DT', 'SDD', 'TDD', 'ETD', 'ST')	-0.14904618	0.70488125
('DT', 'FSD', 'ST', 'CT', 'SC')	-0.1490771	0.35143945
('DT', 'ETD', 'U', 'SC')	-0.149426	0.27984485
('TDD', 'ST', 'BSFS', 'U')	-0.1495123	0.43087032
('DT', 'FSD', 'TDD', 'ST', 'BSFS', 'U')	-0.14971636	0.43608445
('SDD', 'ADD', 'ST')	-0.1503543	0.76163596
('DT', 'SDD', 'ADD', 'SC')	-0.15036461	0.77010036
('FSD', 'ADD', 'TDD', 'ETD', 'BSFS', 'SC')	-0.15049106	0.7173372
('DT', 'FSD', 'ETD')	-0.1505039	0.67231166
('ADD', 'TDD', 'ETD', 'ST')	-0.15065378	0.72807217
('DT', 'SDD', 'FSD', 'ADD', 'TDD', 'ETD', 'BSFS')	-0.15077266	0.79927593
('DT', 'FSD', 'TDD', 'ST')	-0.15086927	0.732987
('SDD', 'ADD', 'TDD', 'ST', 'SC')	-0.15090056	0.71162283
('SDD', 'TDD', 'ST', 'BSFS', 'U')	-0.15132207	0.41203487
('SDD', 'FSD', 'BSFS', 'CT', 'SC')	-0.15138626	0.43620864
('FSD', 'ADD', 'TDD', 'ETD', 'ST', 'SC')	-0.15144219	0.6848355
('SDD', 'FSD', 'ST', 'CT')	-0.15154105	0.28570727
('SDD', 'FSD', 'ADD', 'TDD', 'BSFS')	-0.15161245	0.8353358
('DT', 'SDD', 'TDD', 'BSFS', 'U', 'SC')	-0.15166652	0.4504961
('ETD', 'ST', 'BSFS', 'U', 'SC')	-0.15171981	0.4676704
('DT', 'FSD', 'ST', 'CT')	-0.15229924	0.26276252
('FSD', 'ADD', 'TDD', 'BSFS')	-0.15243763	0.8117747
('DT', 'FSD', 'ETD', 'ST', 'BSFS', 'U', 'SC')	-0.15281095	0.47210875
('SDD', 'ADD', 'TDD', 'ETD', 'ST', 'BSFS')	-0.15357322	0.8322944
('SDD', 'ADD', 'TDD', 'SC')	-0.15366088	0.7615198
('TDD', 'BSFS', 'U', 'SC')	-0.15396643	0.4451706
('FSD', 'ADD', 'TDD', 'ETD', 'BSFS')	-0.1539811	0.7813321
('ADD', 'BSFS', 'U', 'SC')	-0.15425673	0.44503373
('SDD', 'FSD', 'ADD', 'ETD', 'ST')	-0.15445781	0.73686576
('SDD', 'FSD', 'ADD', 'TDD', 'ETD', 'BSFS', 'SC')	-0.15469547	0.7476765
('SDD', 'FSD', 'TDD', 'ETD', 'SC')	-0.1549809	0.7315979
('DT', 'SDD', 'ADD', 'TDD', 'ETD', 'BSFS')	-0.15505801	0.814937
('SDD', 'FSD', 'ADD', 'TDD', 'ETD', 'BSFS')	-0.15608673	0.8190357
('DT', 'SDD', 'FSD', 'ETD')	-0.15610446	0.7987414
('DT', 'SDD', 'ADD', 'ST')	-0.15664077	0.72052217
('DT', 'FSD', 'ETD', 'SC')	-0.15680309	0.7288418
('DT', 'ADD', 'TDD', 'ETD', 'ST', 'BSFS')	-0.1568099	0.78503346
('SDD', 'ST', 'BSFS', 'U')	-0.156848	0.40434673
('SDD', 'TDD', 'ETD', 'ST')	-0.15694106	0.728459
('DT', 'FSD', 'ADD', 'TDD', 'ETD', 'BSFS')	-0.15709336	0.777874
('DT', 'SDD', 'ADD', 'TDD', 'SC')	-0.15747675	0.74426496
('DT', 'FSD', 'ST', 'U')	-0.15755965	0.2636588
('DT', 'ETD', 'ST', 'BSFS', 'U', 'SC')	-0.15789118	0.46107814
('DT', 'FSD', 'ETD', 'BSFS', 'U', 'SC')	-0.158218	0.46139544
('FSD', 'ADD', 'TDD', 'ST', 'SC')	-0.15846038	0.7185328
('FSD', 'TDD', 'ST')	-0.15908273	0.7400967
('DT', 'ADD', 'TDD', 'ETD', 'U', 'SC')	-0.15919358	0.32733068
('ADD', 'TDD', 'ETD', 'SC')	-0.15951666	0.71222854
('DT', 'FSD', 'ADD', 'TDD', 'BSFS')	-0.15956609	0.8018114
('ADD', 'TDD', 'ST')	-0.16005482	0.75802
('FSD', 'ETD', 'BSFS', 'U')	-0.16047122	0.4124074
('DT', 'SDD', 'ADD', 'TDD', 'ST', 'SC')	-0.16120571	0.6946933
('SDD', 'FSD', 'ADD', 'ETD', 'ST', 'SC')	-0.16151276	0.6883542
('DT', 'ADD', 'BSFS', 'U', 'SC')	-0.16159758	0.45074132
('SDD', 'FSD', 'ADD', 'ST')	-0.16161415	0.7590878
('DT', 'TDD', 'ETD', 'U', 'SC')	-0.16242683	0.31221643
('DT', 'SDD', 'FSD', 'ADD', 'ST')	-0.16244566	0.7425966
('DT', 'FSD', 'ADD', 'TDD', 'ST', 'SC')	-0.16245481	0.72327
('SDD', 'ADD', 'TDD', 'ETD', 'BSFS')	-0.16278256	0.83392084
('DT', 'SDD', 'FSD', 'ADD', 'TDD', 'BSFS')	-0.1629556	0.8419151
('DT', 'TDD', 'BSFS', 'U', 'SC')	-0.16305779	0.44755414
('DT', 'SDD', 'FSD', 'ADD', 'ETD', 'ST', 'SC')	-0.16352677	0.6775418
('DT', 'SDD', 'FSD', 'TDD', 'ETD', 'ST', 'SC')	-0.16354154	0.67919457
('SDD', 'FSD', 'BSFS', 'CT')	-0.16365613	0.43883038
('DT', 'ADD', 'ETD', 'U', 'SC')	-0.16431907	0.30022308
('ADD', 'TDD', 'ETD', 'ST', 'BSFS')	-0.16455898	0.801642
('SDD', 'FSD', 'ADD', 'TDD', 'ETD', 'ST', 'BSFS', 'SC')	-0.16464941	0.6987763
('SDD', 'FSD', 'ADD', 'ST', 'SC')	-0.165196	0.7200763
('DT', 'ETD', 'U')	-0.16528116	0.20354408
('DT', 'FSD', 'ADD', 'TDD', 'ETD', 'BSFS', 'SC')	-0.16528894	0.7205234
('TDD', 'ETD', 'SC')	-0.1654905	0.7464426
('SDD', 'ADD', 'ETD', 'ST')	-0.16570556	0.71895385
('DT', 'ADD', 'ST', 'BSFS', 'U', 'SC')	-0.16616642	0.45353052
('DT', 'SDD', 'FSD', 'ADD', 'TDD', 'ETD', 'BSFS', 'SC')	-0.16629426	0.744364
('DT', 'SDD', 'ADD', 'BSFS', 'U', 'SC')	-0.16632353	0.44558382
('DT', 'ST', 'U')	-0.16643372	0.24212061
('ADD', 'TDD', 'ETD', 'BSFS')	-0.16669606	0.8076181
('DT', 'U', 'SC')	-0.16679567	0.26520014
('DT', 'ADD', 'TDD', 'ETD', 'ST', 'SC')	-0.16724223	0.68906397
('ADD', 'TDD', 'ETD', 'ST', 'SC')	-0.1678467	0.7087967
('DT', 'SDD', 'ADD', 'ETD', 'ST')	-0.16823572	0.6875322
('DT', 'SDD', 'ADD', 'ETD', 'ST', 'SC')	-0.16847873	0.69213635
('SDD', 'ADD', 'ST', 'SC')	-0.16871424	0.7405365
('ADD', 'ETD', 'SC')	-0.16876732	0.7149428
('ETD', 'BSFS', 'U', 'SC')	-0.16893391	0.41143188
('DT', 'FSD', 'ADD', 'TDD', 'SC')	-0.16904794	0.7338352
('DT', 'SDD', 'FSD', 'ADD', 'TDD', 'ETD', 'ST', 'BSFS', 'SC')	-0.1691872	0.7257206
('DT', 'ADD', 'TDD', 'ETD', 'BSFS')	-0.16926885	0.80217576
('DT', 'ST', 'CT')	-0.1693834	0.2326739
('DT', 'SDD', 'FSD', 'ADD', 'ETD', 'SC')	-0.17093962	0.69936794
('DT', 'SDD', 'ETD', 'BSFS', 'U', 'SC')	-0.1714115	0.45201814
('DT', 'SDD', 'FSD', 'ADD', 'TDD', 'ST', 'BSFS', 'SC')	-0.17144628	0.7427342
('ADD', 'TDD', 'BSFS')	-0.17174888	0.8430695
('DT', 'SDD', 'FSD', 'CT')	-0.17186806	0.22662269
('SDD', 'ADD', 'ETD', 'SC')	-0.17190634	0.72055334
('DT', 'SDD', 'FSD', 'ETD', 'SC')	-0.17244655	0.7289162
('DT', 'SDD', 'ST', 'BSFS', 'U', 'SC')	-0.1728819	0.449302
('FSD', 'ADD', 'ST')	-0.17327109	0.71330404
('DT', 'SDD', 'FSD', 'BSFS', 'U', 'SC')	-0.17347193	0.43798915
('SDD', 'FSD', 'ADD', 'TDD', 'ST', 'BSFS', 'SC')	-0.1734838	0.76007533
('FSD', 'TDD', 'ETD', 'ST')	-0.17380016	0.72585565
('DT', 'SDD', 'FSD', 'ETD', 'ST')	-0.17397629	0.7197183
('SDD', 'ADD', 'ST', 'BSFS', 'SC')	-0.1743176	0.7744223
('SDD', 'FSD', 'TDD', 'ETD', 'ST', 'BSFS')	-0.17447661	0.7812105
('DT', 'TDD', 'ETD', 'ST')	-0.17474964	0.7475191
('SDD', 'FSD', 'ADD', 'ETD', 'ST', 'BSFS', 'SC')	-0.17501543	0.7074634
('DT', 'SDD', 'ADD', 'ETD', 'ST', 'BSFS', 'SC')	-0.17557359	0.7324097
('SDD', 'TDD', 'SC')	-0.17563741	0.8426511
('SDD', 'ADD', 'TDD', 'ETD', 'BSFS', 'SC')	-0.17567046	0.7659834
('FSD', 'ADD', 'TDD', 'SC')	-0.17571196	0.75106525
('SDD', 'TDD', 'ETD', 'SC')	-0.17647566	0.7753837
('DT', 'FSD', 'ST', 'BSFS', 'U', 'SC')	-0.17708047	0.47331056
('DT', 'SDD', 'FSD', 'TDD', 'ST')	-0.17735292	0.71815205
('DT', 'ADD', 'TDD', 'BSFS')	-0.17758605	0.8344686
('SDD', 'TDD', 'ETD', 'ST', 'SC')	-0.17761955	0.71615875
('FSD', 'ADD', 'ETD', 'BSFS', 'SC')	-0.17768425	0.7130925
('DT', 'FSD', 'TDD', 'ETD', 'SC')	-0.17788802	0.7013141
('FSD', 'ADD', 'TDD', 'BSFS', 'SC')	-0.17810757	0.76567084
('SDD', 'ADD', 'TDD', 'ETD', 'ST', 'BSFS', 'SC')	-0.17819805	0.7105327
('DT', 'ETD', 'SC')	-0.17912588	0.753439
('ADD', 'TDD', 'ST', 'SC')	-0.17920111	0.74074
('SDD', 'ADD', 'ETD', 'ST', 'BSFS', 'SC')	-0.17937995	0.7470375
('DT', 'SDD', 'FSD', 'BSFS', 'U')	-0.17962036	0.4262127
('DT', 'ADD', 'TDD', 'ST', 'BSFS')	-0.17978553	0.8496712
('DT', 'FSD', 'ADD', 'ETD', 'SC')	-0.17984322	0.6833038
('DT', 'SDD', 'FSD', 'TDD', 'ETD', 'ST', 'BSFS')	-0.18009548	0.73244005
('SDD', 'ST', 'BSFS', 'U', 'SC')	-0.18024328	0.44643423
('DT', 'SDD', 'ADD', 'ST', 'SC')	-0.18090254	0.7405548
('FSD', 'ST', 'BSFS', 'U', 'SC')	-0.18109237	0.45818967
('DT', 'FSD', 'TDD', 'ETD', 'ST', 'SC')	-0.18115972	0.6777163
('SDD', 'FSD', 'TDD', 'ETD', 'ST', 'SC')	-0.18116665	0.7171067
('DT', 'SDD', 'TDD', 'ETD', 'ST', 'SC')	-0.1813054	0.7027872
('FSD', 'ADD', 'TDD', 'ETD', 'ST', 'BSFS')	-0.18153812	0.7735782
('DT', 'ADD', 'ETD')	-0.18172349	0.6471167
('FSD', 'ADD', 'SC')	-0.18181229	0.72831
('DT', 'SDD', 'FSD', 'TDD', 'ETD', 'SC')	-0.18200473	0.7568005
('DT', 'SDD', 'ADD', 'TDD', 'ETD', 'ST', 'BSFS', 'SC')	-0.18204683	0.70112026
('DT', 'ADD', 'TDD', 'ETD', 'SC')	-0.18214467	0.70095974
('DT', 'ETD', 'BSFS', 'U', 'SC')	-0.18219756	0.44586512
('FSD', 'ADD', 'ETD', 'SC')	-0.18233892	0.719715
('DT', 'SDD', 'TDD', 'SC')	-0.18241793	0.8055359
('SDD', 'TDD', 'ST')	-0.1824746	0.7856649
('ADD', 'TDD', 'SC')	-0.18275732	0.7343805
('DT', 'SDD', 'FSD', 'ADD', 'ETD', 'BSFS', 'SC')	-0.18311678	0.7323024
('SDD', 'ADD', 'TDD', 'ST', 'BSFS', 'SC')	-0.18377034	0.7740974
('FSD', 'ADD', 'TDD', 'ETD', 'ST', 'BSFS', 'SC')	-0.18400066	0.70288134
('DT', 'FSD', 'ADD', 'TDD', 'BSFS', 'SC')	-0.18402186	0.7573387
('DT', 'ADD', 'ST')	-0.18588363	0.7550452
('DT', 'FSD', 'ADD', 'TDD', 'ETD', 'SC')	-0.18606684	0.70285153
('DT', 'ADD', 'TDD', 'SC')	-0.18614383	0.7741811
('DT', 'ADD', 'TDD', 'ST', 'SC')	-0.18663824	0.73356813
('FSD', 'TDD', 'ETD', 'ST', 'SC')	-0.18718909	0.67455715
('SDD', 'ADD', 'TDD', 'BSFS')	-0.18724754	0.77346367
('DT', 'SDD', 'ADD', 'TDD', 'BSFS')	-0.18750161	0.7729095
('DT', 'FSD', 'ADD', 'ETD', 'ST', 'BSFS', 'SC')	-0.18781537	0.7103598
('ADD', 'TDD', 'ETD', 'BSFS', 'SC')	-0.1878845	0.7556856
('DT', 'ADD', 'TDD', 'ETD', 'ST', 'BSFS', 'SC')	-0.18870418	0.731245
('ADD', 'TDD', 'ST', 'BSFS')	-0.18873109	0.7782288
('DT', 'TDD', 'ST')	-0.18892653	0.8179545
('DT', 'ADD', 'TDD', 'ETD', 'BSFS', 'SC')	-0.18958554	0.7397203
('SDD', 'ADD', 'TDD', 'ST', 'BSFS')	-0.18971689	0.8467415
('SDD', 'TDD', 'ETD', 'ST', 'BSFS')	-0.18975043	0.8453966
('FSD', 'ETD', 'ST', 'BSFS')	-0.18979937	0.7725529
('DT', 'FSD', 'ADD', 'TDD', 'ETD', 'ST', 'BSFS', 'SC')	-0.18984525	0.7276869
('DT', 'ST', 'BSFS', 'U', 'SC')	-0.19008647	0.46616057
('ST', 'BSFS', 'U', 'SC')	-0.19009465	0.44706452
('SDD', 'FSD', 'BSFS', 'U', 'SC')	-0.19042256	0.44710723
('SDD', 'ETD', 'ST', 'BSFS')	-0.1914317	0.7969135
('DT', 'SDD', 'FSD', 'ADD', 'ETD', 'ST', 'BSFS', 'SC')	-0.19196095	0.7219087
('DT', 'FSD', 'ADD', 'ETD', 'ST')	-0.19223812	0.7172462
('SDD', 'FSD', 'TDD', 'ETD', 'BSFS')	-0.19246072	0.8292004
('DT', 'SDD', 'TDD', 'ST')	-0.1925575	0.79840654
('DT', 'ADD', 'ST', 'BSFS')	-0.19265085	0.785444
('DT', 'SDD', 'ADD', 'TDD', 'ETD', 'BSFS', 'SC')	-0.19280092	0.6945283
('DT', 'BSFS', 'U')	-0.19299127	0.48401892
('DT', 'SDD', 'ETD', 'ST', 'BSFS')	-0.19317763	0.77966744
('DT', 'ETD', 'ST')	-0.19341268	0.7452619
('DT', 'SDD', 'TDD', 'ETD', 'BSFS')	-0.1934399	0.84056896
('FSD', 'TDD', 'ETD', 'BSFS')	-0.19351499	0.8183514
('SDD', 'FSD', 'ETD', 'SC')	-0.19408026	0.7454248
('TDD', 'ETD', 'ST')	-0.1946982	0.7668176
('DT', 'ADD', 'ETD', 'ST')	-0.19499	0.70751053
('DT', 'SDD', 'ETD', 'ST')	-0.1951846	0.71836376
('FSD', 'ADD', 'TDD', 'ST', 'BSFS', 'SC')	-0.19519933	0.748188
('FSD', 'ADD', 'ETD', 'ST')	-0.19527811	0.7168774
('DT', 'SDD', 'FSD', 'TDD', 'ST', 'SC')	-0.1953886	0.7453012
('DT', 'FSD', 'SC')	-0.19596979	0.7826271
('ADD', 'TDD', 'ETD', 'ST', 'BSFS', 'SC')	-0.19641992	0.70873743
('DT', 'SDD', 'FSD', 'ADD', 'ST', 'BSFS', 'SC')	-0.19684003	0.78361535
('DT', 'TDD', 'ETD', 'SC')	-0.19744432	0.75101775
('DT', 'FSD', 'ADD', 'TDD', 'ST', 'BSFS', 'SC')	-0.19756421	0.7369063
('DT', 'FSD', 'ADD', 'ST', 'SC')	-0.19766657	0.7718115
('ADD', 'TDD', 'BSFS', 'SC')	-0.19805722	0.77848285
('ADD', 'ETD', 'ST')	-0.19812168	0.7087727
('DT', 'ADD', 'ETD', 'SC')	-0.1984898	0.709471
('DT', 'FSD', 'ADD', 'ETD', 'ST', 'SC')	-0.19866802	0.7028258
('DT', 'FSD', 'ADD', 'ST')	-0.19955139	0.7539812
('SDD', 'FSD', 'ETD', 'ST', 'BSFS', 'SC')	-0.19978663	0.71196294
('DT', 'FSD', 'TDD', 'ETD', 'ST', 'BSFS')	-0.1997898	0.7718586
('FSD', 'ADD', 'TDD', 'ST', 'BSFS')	-0.19995283	0.8501682
('DT', 'FSD', 'BSFS', 'U')	-0.20077771	0.39440233
('DT', 'TDD', 'ETD', 'ST', 'BSFS')	-0.20088997	0.79981667
('DT', 'SDD', 'FSD', 'SC')	-0.20114663	0.8484766
('DT', 'SDD', 'BSFS', 'U')	-0.20185329	0.415774
('DT', 'SDD', 'ADD', 'TDD', 'BSFS', 'SC')	-0.2020728	0.8094702
('FSD', 'ADD', 'ETD', 'ST', 'SC')	-0.20230177	0.69756037
('FSD', 'ADD', 'ETD', 'ST', 'BSFS')	-0.20242025	0.7844972
('DT', 'ADD', 'ETD', 'ST', 'BSFS', 'SC')	-0.20369044	0.7179468
('TDD', 'ETD', 'ST', 'SC')	-0.20385663	0.70589507
('SDD', 'ADD', 'ETD', 'ST', 'BSFS')	-0.20424451	0.7906008
('DT', 'ADD', 'TDD', 'BSFS', 'SC')	-0.20450778	0.7634697
('ADD', 'TDD', 'ST', 'BSFS', 'SC')	-0.20463377	0.77099514
('DT', 'ADD', 'ETD', 'BSFS', 'SC')	-0.20476477	0.7155453
('DT', 'SDD', 'TDD', 'ETD', 'SC')	-0.20485356	0.81352353
('SDD', 'ADD', 'TDD', 'BSFS', 'SC')	-0.20560472	0.81703985
('DT', 'FSD', 'TDD', 'SC')	-0.20615824	0.8044157
('FSD', 'ADD', 'ETD', 'BSFS')	-0.20645276	0.79649657
('DT', 'SDD', 'FSD', 'ADD', 'ST', 'SC')	-0.20648104	0.73372036
('DT', 'SDD', 'FSD', 'ETD', 'ST', 'BSFS')	-0.20656596	0.76124036
('DT', 'FSD', 'ADD', 'ETD', 'ST', 'BSFS')	-0.20703307	0.8113641
('DT', 'FSD', 'ADD', 'ETD', 'BSFS', 'SC')	-0.20715813	0.7184453
('DT', 'ADD', 'ST', 'SC')	-0.20718917	0.782023
('DT', 'FSD', 'BSFS', 'U', 'SC')	-0.20742264	0.4405378
('DT', 'FSD', 'ADD', 'ETD', 'BSFS')	-0.20756507	0.7921158
('DT', 'TDD', 'ETD', 'ST', 'SC')	-0.20777525	0.70703655
('DT', 'SDD', 'FSD', 'TDD', 'ETD', 'ST', 'BSFS', 'SC')	-0.2078318	0.7498839
('ADD', 'ETD', 'ST', 'SC')	-0.20783596	0.7206805
('TDD', 'ETD', 'ST', 'BSFS')	-0.20819809	0.8178247
('ADD', 'ST', 'SC')	-0.20832866	0.7846897
('DT', 'SDD', 'FSD', 'TDD', 'ETD', 'BSFS')	-0.2083811	0.7470842
('DT', 'FSD', 'ETD', 'ST')	-0.20854288	0.75001067
('TDD', 'ETD', 'BSFS')	-0.20865054	0.8416844
('DT', 'ADD', 'ETD', 'ST', 'BSFS')	-0.20877817	0.76101357
('SDD', 'ETD', 'ST')	-0.20944102	0.75591886
('SDD', 'FSD', 'ADD', 'ETD', 'ST', 'BSFS')	-0.20950481	0.8158006
('DT', 'SDD', 'FSD', 'TDD', 'ETD', 'BSFS', 'SC')	-0.20973445	0.75004
('DT', 'SDD', 'FSD')	-0.21049112	0.8309252
('SDD', 'FSD', 'ETD', 'ST')	-0.21049696	0.7836683
('DT', 'TDD', 'ETD', 'BSFS')	-0.21052134	0.82935774
('SDD', 'FSD', 'TDD', 'ST')	-0.210587	0.74658465
('DT', 'SDD', 'BSFS', 'U', 'SC')	-0.21172774	0.44125316
('FSD', 'ADD', 'ETD', 'ST', 'BSFS', 'SC')	-0.21174154	0.7518881
('SDD', 'TDD', 'ETD', 'ST', 'BSFS', 'SC')	-0.21212624	0.7694508
('DT', 'SDD', 'FSD', 'ADD', 'TDD', 'BSFS', 'SC')	-0.21228257	0.76441824
('SDD', 'FSD', 'TDD', 'ST', 'BSFS', 'SC')	-0.21256833	0.7602735
('DT', 'SDD', 'ADD', 'TDD', 'ST', 'BSFS', 'SC')	-0.21312393	0.8140917
('SDD', 'FSD', 'TDD', 'ETD', 'ST', 'BSFS', 'SC')	-0.21321112	0.75691676
('DT', 'TDD', 'SC')	-0.21321864	0.8717836
('SDD', 'FSD', 'ADD', 'TDD', 'BSFS', 'SC')	-0.21368289	0.77555084
('DT', 'ETD', 'ST', 'BSFS')	-0.21377645	0.880682
('SDD', 'ADD', 'ETD', 'ST', 'SC')	-0.21394648	0.6917843
('SDD', 'FSD', 'BSFS', 'U')	-0.21415815	0.4009244
('FSD', 'TDD', 'BSFS')	-0.21463679	0.8477545
('ADD', 'ETD', 'BSFS')	-0.21477653	0.82151675
('SDD', 'FSD', 'TDD', 'ETD', 'BSFS', 'SC')	-0.21486992	0.69925004
('DT', 'ADD', 'ETD', 'BSFS')	-0.21558775	0.80156577
('DT', 'SDD', 'FSD', 'ADD', 'ETD', 'ST', 'BSFS')	-0.21596104	0.77741075
('DT', 'SDD', 'TDD', 'ETD', 'ST', 'BSFS', 'SC')	-0.21624333	0.7677151
('SDD', 'FSD', 'CT')	-0.21660388	0.22096342
('DT', 'FSD', 'ADD', 'SC')	-0.21753854	0.77415234
('FSD', 'TDD', 'ETD', 'ST', 'BSFS')	-0.21781546	0.8099293
('SDD', 'FSD', 'ETD', 'ST', 'SC')	-0.21783648	0.79656816
('DT', 'TDD', 'ETD', 'BSFS', 'SC')	-0.2188183	0.7502726
('FSD', 'TDD', 'ETD', 'BSFS', 'SC')	-0.21891384	0.75114465
('SDD', 'ETD', 'SC')	-0.21896979	0.78978884
('TDD', 'ETD', 'BSFS', 'SC')	-0.21959034	0.7654504
('SDD', 'FSD', 'ADD', 'TDD', 'ETD', 'ST', 'BSFS')	-0.21968119	0.7470678
('SDD', 'FSD', 'ADD', 'BSFS')	-0.21989234	0.8706951
('SDD', 'FSD', 'ADD', 'ETD', 'BSFS')	-0.22099632	0.83050346
('FSD', 'ETD', 'ST')	-0.22110067	0.768714
('DT', 'SDD', 'ADD', 'ETD', 'SC')	-0.22156134	0.76129514
('DT', 'SDD', 'FSD', 'ETD', 'ST', 'BSFS', 'SC')	-0.22162995	0.75029695
('SDD', 'TDD', 'ST', 'SC')	-0.22223042	0.76117843
('DT', 'FSD', 'ADD', 'ST', 'BSFS', 'SC')	-0.22245973	0.77664185
('SDD', 'BSFS', 'U')	-0.22269827	0.39452025
('SDD', 'ETD', 'ST', 'SC')	-0.22270519	0.81036454
('TDD', 'ETD', 'ST', 'BSFS', 'SC')	-0.22272877	0.7648402
('SDD', 'FSD', 'ADD', 'TDD', 'ST', 'BSFS')	-0.22295089	0.8190534
('DT', 'ADD', 'TDD', 'ST', 'BSFS', 'SC')	-0.22313079	0.7172628
('FSD', 'BSFS', 'U', 'SC')	-0.22314623	0.43786967
('DT', 'FSD', 'TDD', 'ETD', 'BSFS')	-0.22439529	0.8117582
('ETD', 'ST', 'BSFS')	-0.22475487	0.8993809
('DT', 'TDD', 'BSFS')	-0.22475927	0.8753834
('DT', 'SDD', 'ADD', 'ST', 'BSFS')	-0.22569335	0.87230456
('DT', 'ADD', 'SC')	-0.2259932	0.7952215
('DT', 'SDD', 'TDD', 'ETD', 'BSFS', 'SC')	-0.22626936	0.7800375
('ADD', 'ETD', 'BSFS', 'SC')	-0.22654432	0.7326343
('DT', 'SDD', 'ETD', 'ST', 'SC')	-0.22693387	0.79799366
('BSFS', 'U', 'SC')	-0.22730829	73.270676
('DT', 'FSD', 'ETD', 'ST', 'BSFS')	-0.22751865	0.84872323
('DT', 'SDD', 'ADD', 'ETD', 'BSFS')	-0.22776754	0.7496912
('DT', 'FSD', 'ADD', 'BSFS')	-0.22789553	0.84154475
('SDD', 'FSD', 'TDD', 'ST', 'SC')	-0.22850417	0.6927631
('FSD', 'BSFS', 'U')	-0.22858717	0.38458964
('DT', 'SDD', 'SC')	-0.22873782	0.87391895
('DT', 'ETD', 'ST', 'BSFS', 'SC')	-0.22878075	0.7515783
('DT', 'TDD', 'ETD', 'ST', 'BSFS', 'SC')	-0.2289382	0.7657127
('SDD', 'FSD', 'ETD', 'ST', 'BSFS')	-0.2290795	0.7743137
('SDD', 'FSD', 'SC')	-0.2296649	0.86701715
('DT', 'SDD', 'FSD', 'ADD', 'BSFS')	-0.23070908	0.8188021
('DT', 'FSD', 'ETD', 'ST', 'SC')	-0.23079246	0.8328758
('DT', 'FSD', 'TDD', 'ETD', 'ST', 'BSFS', 'SC')	-0.23106986	0.76257616
('DT', 'SDD', 'ADD', 'ETD', 'ST', 'BSFS')	-0.23156029	0.7983473
('DT', 'FSD', 'ADD', 'ST', 'BSFS')	-0.23234719	0.8617731
('SDD', 'TDD', 'ST', 'BSFS')	-0.23235913	0.8464956
('DT', 'FSD', 'TDD', 'ST', 'SC')	-0.23269343	0.7090841
('DT', 'FSD', 'ADD', 'TDD', 'ST', 'BSFS')	-0.23276806	0.7997004
('SDD', 'ADD', 'BSFS')	-0.23308319	0.88317144
('DT', 'SDD', 'TDD', 'ETD', 'ST', 'BSFS')	-0.23318416	0.7967689
('FSD', 'TDD', 'ST', 'SC')	-0.23321368	0.7115128
('DT', 'SDD', 'ADD', 'ST', 'BSFS', 'SC')	-0.23343593	0.82488054
('DT', 'TDD', 'ST', 'BSFS')	-0.23420896	0.84657174
('FSD', 'TDD', 'ETD', 'ST', 'BSFS', 'SC')	-0.23471874	0.7718058
('SDD', 'BSFS', 'U', 'SC')	-0.23479788	0.4425517
('SDD', 'ST', 'BSFS', 'SC')	-0.23496227	0.8232975
('DT', 'SDD', 'ST', 'BSFS')	-0.2357861	0.8631987
('DT', 'FSD', 'TDD', 'BSFS', 'SC')	-0.23590438	0.77185744
('SDD', 'FSD', 'TDD', 'ST', 'BSFS')	-0.23591326	0.8626816
('FSD', 'ETD', 'BSFS')	-0.2360586	0.8254791
('DT', 'SDD', 'FSD', 'ETD', 'ST', 'SC')	-0.23632066	0.79691637
('DT', 'SDD', 'TDD', 'ST', 'SC')	-0.23654598	0.71013314
('DT', 'FSD', 'ST', 'SC')	-0.23669016	0.82425886
('DT', 'ETD', 'ST', 'SC')	-0.23693205	0.78622913
('DT', 'SDD', 'FSD', 'ADD', 'ETD', 'BSFS')	-0.23732744	0.76061475
('SDD', 'TDD', 'ETD', 'BSFS', 'SC')	-0.23891228	0.72084284
('DT', 'BSFS', 'U', 'SC')	-0.23895225	0.43026134
('SDD', 'ADD', 'ETD', 'BSFS')	-0.23914765	0.7681845
('SDD', 'FSD', 'ADD', 'ST', 'BSFS')	-0.2402276	0.9480318
('DT', 'SDD', 'ETD', 'SC')	-0.2402501	0.82957643
('DT', 'TDD', 'ST', 'BSFS', 'SC')	-0.24043213	0.80101854
('DT', 'FSD', 'ST', 'BSFS')	-0.24087721	0.87329525
('DT', 'SDD', 'FSD', 'ADD', 'BSFS', 'SC')	-0.24151315	0.8313048
('SDD', 'FSD', 'ADD', 'ETD', 'BSFS', 'SC')	-0.241823	0.78727144
('DT', 'ADD', 'ST', 'BSFS', 'SC')	-0.24194312	0.8310066
('FSD', 'ADD', 'ST', 'SC')	-0.24207065	0.77017134
('DT', 'SDD', 'FSD', 'TDD', 'ST', 'BSFS')	-0.24215186	0.9114023
('TDD', 'ST', 'SC')	-0.24249402	0.7248447
('FSD', 'ADD', 'ST', 'BSFS')	-0.24273792	0.8831184
('DT', 'ST', 'SC')	-0.24286327	0.86734027
('ADD', 'ETD', 'ST', 'BSFS')	-0.24355905	0.81160444
('DT', 'FSD', 'ETD', 'BSFS')	-0.24362485	0.8210562
('DT', 'SDD', 'ADD', 'BSFS')	-0.2436543	0.8448149
('DT', 'SDD', 'FSD', 'ST', 'BSFS', 'SC')	-0.24413624	0.84703314
('DT', 'ST', 'BSFS')	-0.24455512	0.90973854
('DT', 'SDD', 'FSD', 'TDD', 'ST', 'BSFS', 'SC')	-0.24458654	0.7465546
('DT', 'SDD', 'ETD', 'ST', 'BSFS', 'SC')	-0.24513301	0.8188871
('DT', 'SDD', 'ST', 'BSFS', 'SC')	-0.24590433	0.84993494
('DT', 'TDD', 'ST', 'SC')	-0.2480171	0.7618326
('DT', 'ETD', 'BSFS')	-0.2484025	0.8297005
('DT', 'SDD', 'ADD', 'TDD', 'ST', 'BSFS')	-0.2486616	0.8289015
('ADD', 'ETD', 'ST', 'BSFS', 'SC')	-0.25128728	0.80159086
('DT', 'SDD', 'TDD', 'BSFS')	-0.25139683	0.8851823
('SDD', 'ST', 'SC')	-0.25207156	0.8737345
('ETD', 'ST', 'SC')	-0.25224307	0.8565042
('DT', 'FSD', 'TDD', 'ETD', 'BSFS', 'SC')	-0.2523237	0.76248324
('SDD', 'ADD', 'ETD', 'BSFS', 'SC')	-0.25240853	0.70651376
('DT', 'SDD', 'FSD', 'ST', 'SC')	-0.25268486	0.84867954
('SDD', 'TDD', 'ETD', 'BSFS')	-0.25343388	0.8464367
('DT', 'SDD', 'FSD', 'ST', 'BSFS')	-0.25343603	0.86286855
('DT', 'TDD', 'BSFS', 'SC')	-0.2534968	0.80499285
('SDD', 'ADD', 'ST', 'BSFS')	-0.2535565	0.9633806
('SDD', 'TDD', 'ST', 'BSFS', 'SC')	-0.25391394	0.84061724
('DT', 'SDD', 'FSD', 'TDD', 'BSFS')	-0.25434428	0.8279207
('FSD', 'ETD', 'ST', 'BSFS', 'SC')	-0.25454658	0.74203944
('DT', 'ADD', 'ETD', 'ST', 'SC')	-0.25491366	0.734188
('SDD', 'FSD', 'ST', 'BSFS', 'SC')	-0.25556538	0.8397164
('DT', 'SDD', 'FSD', 'ADD', 'ST', 'BSFS')	-0.25565687	0.92504257
('DT', 'SDD', 'ST', 'SC')	-0.25597373	0.868927
('DT', 'FSD', 'TDD', 'BSFS')	-0.2561097	0.8876887
('SDD', 'FSD', 'ST', 'BSFS')	-0.2577361	0.86359286
('DT', 'FSD', 'ST', 'BSFS', 'SC')	-0.25788638	0.8747507
('DT', 'ADD', 'BSFS')	-0.25797915	0.854508
('DT', 'SDD', 'FSD', 'TDD', 'BSFS', 'SC')	-0.25810808	0.8334728
('SDD', 'FSD', 'TDD', 'BSFS', 'SC')	-0.25848275	0.8269571
('DT', 'FSD', 'TDD', 'ST', 'BSFS', 'SC')	-0.25904262	0.85222757
('SDD', 'FSD', 'ADD', 'ST', 'BSFS', 'SC')	-0.25924474	0.8453362
('DT', 'ST', 'BSFS', 'SC')	-0.26002768	0.8752058
('FSD', 'ST', 'SC')	-0.26036772	0.85571647
('DT', 'ADD', 'BSFS', 'SC')	-0.2605522	0.7824447
('TDD', 'ST', 'BSFS', 'SC')	-0.26089537	0.83330685
('SDD', 'ETD', 'ST', 'BSFS', 'SC')	-0.2618256	0.79005885
('ADD', 'ST', 'BSFS')	-0.2622289	0.96309274
('DT', 'FSD', 'ADD', 'BSFS', 'SC')	-0.26291502	0.80854774
('DT', 'SDD', 'FSD', 'ETD', 'BSFS')	-0.26349503	0.85165536
('FSD', 'ETD', 'ST', 'SC')	-0.26419398	0.801733
('DT', 'FSD', 'ETD', 'ST', 'BSFS', 'SC')	-0.264434	0.8095194
('ADD', 'ST', 'BSFS', 'SC')	-0.26591575	0.87360877
('DT', 'SDD', 'TDD', 'ST', 'BSFS', 'SC')	-0.26602587	0.7763658
('SDD', 'FSD', 'ST', 'SC')	-0.26665005	0.85038894
('DT', 'SDD', 'TDD', 'ST', 'BSFS')	-0.26764607	0.90789986
('FSD', 'ST', 'BSFS', 'SC')	-0.26822394	0.83924013
('DT', 'SDD', 'ETD', 'BSFS')	-0.26931208	0.8843884
('DT', 'FSD', 'ST')	-0.2694534	0.76301765
('SDD', 'FSD', 'ETD', 'BSFS', 'SC')	-0.27061915	0.7427521
('FSD', 'TDD', 'ST', 'BSFS', 'SC')	-0.2710431	0.86989635
('SDD', 'TDD', 'BSFS')	-0.27190644	0.8932331
('ST', 'BSFS', 'SC')	-0.27311134	0.87793374
('DT', 'SDD', 'ST')	-0.2732487	0.8420284
('FSD', 'ADD', 'ST', 'BSFS', 'SC')	-0.27413622	0.871221
('SDD', 'FSD', 'ADD', 'BSFS', 'SC')	-0.27414906	0.8858545
('ETD', 'ST', 'BSFS', 'SC')	-0.2743054	0.8298495
('FSD', 'TDD', 'ST', 'BSFS')	-0.27435532	0.8896282
('FSD', 'ADD', 'BSFS', 'SC')	-0.27505976	0.87909454
('SDD', 'FSD', 'ETD', 'BSFS')	-0.2767319	0.85026795
('FSD', 'TDD', 'BSFS', 'SC')	-0.27691567	0.8849108
('TDD', 'ST', 'BSFS')	-0.2781708	0.91506964
('DT', 'SDD', 'ADD', 'ETD', 'BSFS', 'SC')	-0.27821803	0.7976763
('FSD', 'ADD', 'BSFS')	-0.27966648	0.9149919
('DT', 'SDD', 'FSD', 'BSFS', 'SC')	-0.28066778	0.89402866
('SDD', 'ETD', 'BSFS')	-0.28107044	0.90356654
('DT', 'SDD', 'FSD', 'ETD', 'BSFS', 'SC')	-0.28504002	0.76167166
('FSD', 'ST', 'BSFS')	-0.28563103	0.9314003
('SDD', 'ST', 'BSFS')	-0.28631923	0.8970637
('DT', 'SDD', 'ADD', 'BSFS', 'SC')	-0.28878927	0.893173
('SDD', 'ADD', 'BSFS', 'SC')	-0.28902858	0.86970085
('DT', 'FSD', 'ETD', 'BSFS', 'SC')	-0.29198337	0.8093321
('DT', 'SDD', 'FSD', 'ST')	-0.29218468	0.8318253
('TDD', 'BSFS', 'SC')	-0.2930141	0.897561
('DT', 'SDD', 'TDD', 'BSFS', 'SC')	-0.29523847	0.91903305
('FSD', 'ETD', 'BSFS', 'SC')	-0.2960889	0.8215963
('SDD', 'FSD', 'BSFS', 'SC')	-0.29612273	0.91350687
('SDD', 'FSD', 'TDD', 'BSFS')	-0.29904363	0.89181006
('DT', 'SDD', 'BSFS')	-0.29935563	0.92308503
('SDD', 'FSD', 'ST')	-0.30117652	0.8156534
('DT', 'FSD', 'BSFS', 'SC')	-0.30523098	0.89770734
('DT', 'SDD', 'FSD', 'BSFS')	-0.30562332	0.8914997
('DT', 'FSD', 'TDD', 'ST', 'BSFS')	-0.30682096	0.93524307
('DT', 'SDD', 'ETD', 'BSFS', 'SC')	-0.31023374	0.8721721
('SDD', 'TDD', 'BSFS', 'SC')	-0.31442666	0.9092062
('ETD', 'BSFS', 'SC')	-0.31787026	0.8287405
('SDD', 'FSD', 'BSFS')	-0.31885564	0.92577857
('ADD', 'BSFS', 'SC')	-0.3212264	0.8937904
('FSD', 'BSFS', 'SC')	-0.32177606	0.8862142
('DT', 'ETD', 'BSFS', 'SC')	-0.32218602	0.8534989
('SDD', 'BSFS', 'SC')	-0.32306904	0.86313367
('DT', 'BSFS', 'SC')	-0.328481	0.9321487
('DT', 'SDD', 'BSFS', 'SC')	-0.3363383	0.8651388
('DT', 'FSD', 'BSFS')	-0.33946097	0.86010814
('SDD', 'ETD', 'BSFS', 'SC')	-0.3474288	0.8145296
